# Supplementary material for: A Genome-Wide Association Study of a Biomarker of Nicotine Metabolism
Source: PLoS Genet. 2015 Sep 25;11(9):e1005498. doi: 10.1371/journal.pgen.1005498 (PMC4583245; doi:10.1371/journal.pgen.1005498)
Supplement: S1 Table — Effective sample size was N = 1486 after accounting for interclass correlation within the 78 DZ pairs included in the FinnTwin sample. (XLSX) [file pgen.1005498.s010.xlsx]

## Sheet: S1_table
	MAF 0.01	MAF 0.03	MAF 0.05	MAF 0.1	MAF 0.2	MAF 0.4
beta ±0.1	0.00%	0.00%	0.00%	0.00%	0.02%	0.11%
beta ±0.2	0.00%	0.01%	0.04%	0.58%	6.17%	25.61%
beta ±0.3	0.00%	0.16%	1.20%	14.72%	66.79%	96.23%
beta ±0.4	0.02%	1.71%	11.75%	66.79%	99.25%	100.00%
beta ±0.5	0.13%	10.02%	45.53%	97.32%	100.00%	100.00%
beta ±0.6	0.56%	33.02%	83.38%	99.97%	100.00%	100.00%
beta ±0.7	2.03%	65.72%	98.02%	100.00%	100.00%	100.00%
beta ±0.8	5.94%	89.50%	99.92%	100.00%	100.00%	100.00%
We estimated the power of our GWAS meta-analysis sample to detect signals at the p<5E-08 significance threshold assuming
an LD (r2) of 0.8 between the causal allele and the marker allele, as previously suggested (Silverberg et al. Nat Genet. 2009 Feb;41(2):216-20).
To account for intraclass correlation within 78 DZ pairs included in the FinnTwin sample, we estimated the effective sample size (Neff)
for these 156 DZ twins using the formula Neff=N/(1 + (m − 1)ICC), where N is the number of DZ twins (156 twins from 78 full DZ pairs),
m is the number of observations in a group (2 in our case), and ICC is the intraclass correlation (0.26 estimated from FinnTwin data),
resulting in an estimated effective sample size of 124 (a reduction of 32). Thus, the effective sample size in our meta-analysis was reduced
from 1518 to 1486.
We performed power analyses using the Genetic Power Calculator (Purcell et al. Bioinformatics 2003;19(1):149-150).
