# Supplementary material for: A Genome-Wide Association Study of a Biomarker of Nicotine Metabolism
Source: PLoS Genet. 2015 Sep 25;11(9):e1005498. doi: 10.1371/journal.pgen.1005498 (PMC4583245; doi:10.1371/journal.pgen.1005498)
Supplement: S2 Table — (XLSX) [file pgen.1005498.s011.xlsx]

## Sheet: S2_table
				Global minor allele (Ensembl) 2	Global MAF (Ensembl) 3	Minor allele in FINRISK (N=19826) 4	MAF in FINRISK (N=19826) 5	META-ANALYSIS SUMMARY STATISTICS								FINNTWIN GWAS SUMMARY STATISTICS															YFS GWAS SUMMARY STATISTICS															FINRISK2007 GWAS SUMMARY STATISTICS
hg19 position 1	SNP ID	Gene	Functional Consequence according to dbSNP					coded allele 6	noncoded allele	p-value	beta	se	P_value in FinnTwin	P_value in YFS	P_value in FINRISK2007	coded allele 6	noncoded allele	strand	Beta	SE	p-value	AF coded allele 7	HWE p-value 8	callrate	n_total	imputed 9	imputation info score 10	minor allele	major allele	MAF	coded allele 6	noncoded allele	strand	Beta	SE	p-value	AF coded allele 7	HWE p-value 8	callrate	n_total	imputed 9	imputation info score 10	minor allele	major allele	MAF	coded allele 6	noncoded allele	strand	Beta
chr19:39546965	rs80277039	-	-	A	0.0564738	A	0.11034	G	A	4.87664e-08	0.318504	0.0583794	9.04408e-05	0.00217639	0.00879953	G	A	+	0.432778	0.10936	9.04408e-05	0.125544	0.816699	1	385	1	0.93402	A	G	0.12554	G	A	+	0.257796	0.0837982	0.00217639	0.11754	0.715946	1	714	1	0.91841	A	G	0.11754	G	A	+	0.308888
chr19:39547368	rs112574820	-	-	T	0.0707071	T	0.10985	C	T	3.60319e-08	0.323163	0.058658	8.8624e-05	0.00165658	0.00907042	C	T	+	0.435237	0.109841	8.8624e-05	0.125161	0.816699	0.999987	385	1	0.92891	T	C	0.12516	C	T	+	0.265885	0.0841948	0.00165658	0.116986	0.71583	1	714	1	0.91317	T	C	0.11698	C	T	+	0.309275
chr19:40417662	rs56238646	-	-	C	0.0555556	C	0.071007	T	C	2.09339e-08	0.38884	0.0693848	0.00144223	0.000861341	0.00118397	T	C	+	0.409337	0.127535	0.00144223	0.0824173	0.159706	1	385	1	0.92248	C	T	0.082418	T	C	+	0.352155	0.105225	0.000861341	0.077803	0.30196	0.999986	714	1	0.8681	C	T	0.077802	T	C	+	0.423203
chr19:40419243	rs147500579	-	-	A	0.0555556	A	0.071094	G	A	1.25352e-08	0.395356	0.0694547	0.00154515	0.000493515	0.00119807	G	A	+	0.405656	0.127198	0.00154515	0.0837978	0.165329	1	385	1	0.91528	A	G	0.083798	G	A	+	0.369932	0.105677	0.000493515	0.0757841	0.418273	0.999983	714	1	0.87721	A	G	0.075783	G	A	+	0.422665
chr19:40422578	rs4803313	-	-	T	0.0229568	T	0.07088	C	T	1.10198e-08	0.397975	0.0696462	0.00142985	0.000495236	0.00111993	C	T	+	0.408903	0.127299	0.00142985	0.082816	0.165329	1	385	1	0.92319	T	C	0.082817	C	T	+	0.370993	0.106009	0.000495236	0.0750208	0.41709	0.999979	714	1	0.88184	T	C	0.07502	C	T	+	0.426971
chr19:40425131	rs145384759	-	-	A	0.0257117	A	0.075375	G	A	1.29168e-08	0.39824	0.0700244	0.00072466	0.00146127	0.000762015	G	A	+	0.433611	0.127237	0.00072466	0.0863128	0.180318	1	385	1	0.89343	A	G	0.086313	G	A	+	0.345244	0.108061	0.00146127	0.0777749	0.112499	0.999987	714	1	0.84756	A	G	0.077772	G	A	+	0.437529
chr19:40426977	rs75276357	-	-	A	0.0945822	A	0.11456	G	A	6.78572e-10	0.364765	0.0591095	0.00272414	4.98718e-06	0.00311329	G	A	+	0.335106	0.11107	0.00272414	0.14315	1	0.999979	385	1	0.83355	A	G	0.14315	G	A	+	0.405389	0.0881093	4.98718e-06	0.133211	0.515264	0.999962	714	1	0.74973	A	G	0.13321	G	A	+	0.329904
chr19:40430270	rs2075304	-	-	G	0.116621	G	0.11631	C	G	1.78109e-08	0.329395	0.058486	0.00436359	5.83149e-05	0.00550882	C	G	+	0.318052	0.110904	0.00436359	0.14518	0.836934	0.999948	385	1	0.83244	G	C	0.14518	C	G	+	0.348892	0.0862708	5.83149e-05	0.140843	0.642747	0.999982	714	1	0.75108	G	C	0.14084	C	G	+	0.308718
chr19:40669352	rs569233	-	-	G	0.325069	A	0.40524	G	A	1.30303e-08	0.219493	0.0386046	0.33467	3.56144e-06	0.00012483	G	A	+	0.0724474	0.0749991	0.33467	0.386785	0.914347	0.999946	385	1	0.90859	A	G	0.38678	G	A	+	0.259356	0.055504	3.56144e-06	0.420826	0.49005	0.99991	714	1	0.83973	A	G	0.42083	G	A	+	0.288644
chr19:40675583	rs476922	-	-	A	0.359963	G	0.40501	A	G	3.35236e-08	0.213126	0.0385961	0.348142	1.02547e-05	0.000121894	A	G	+	0.0706227	0.0751816	0.348142	0.387135	1	0.999949	385	1	0.90721	G	A	0.38713	A	G	+	0.246216	0.0554042	1.02547e-05	0.41549	0.440768	0.999931	714	1	0.84582	G	A	0.41549	A	G	+	0.289112
chr19:40702538	rs10423675	MAP3K10	intron variant,upstream variant 2KB	G	0.496327	A	0.45401	A	G	2.81333e-08	0.198562	0.0357596	0.264767	5.80336e-05	2.82699e-05	A	G	+	0.0795072	0.0711892	0.264767	0.557677	0.917663	0.999984	385	1	0.98506	A	G	0.44232	A	G	+	0.207734	0.0513519	5.80336e-05	0.575254	0.491473	0.999964	714	1	0.98679	A	G	0.42474	A	G	+	0.286478
chr19:40702788	rs67393920	MAP3K10	intron variant,upstream variant 2KB	A	0.0408632	A	0.068799	C	A	9.25846e-09	0.38779	0.0675147	0.00020147	0.00042616	0.00674838	C	A	+	0.446057	0.118831	0.00020147	0.0858414	0.0419373	1	385	1	0.97704	A	C	0.085841	C	A	+	0.366332	0.103478	0.00042616	0.0734747	0.025906	1	714	1	0.97718	A	C	0.073474	C	A	+	0.353938
chr19:40704769	rs113841557	MAP3K10	intron variant	T	0.0399449	T	0.068796	G	T	9.23504e-09	0.387772	0.0675066	0.000200914	0.000425093	0.00676245	G	T	+	0.446131	0.118828	0.000200914	0.0858446	0.0419373	1	385	1	0.97699	T	G	0.085845	G	T	+	0.36632	0.103455	0.000425093	0.0734817	0.025906	1	714	1	0.97745	T	G	0.073479	G	T	+	0.353823
chr19:40704899	rs68037210	MAP3K10	intron variant	T	0.0417815	T	0.068804	C	T	9.22752e-09	0.387784	0.067507	0.000200914	0.00042501	0.00675852	C	T	+	0.446131	0.118828	0.000200914	0.0858446	0.0419373	1	385	1	0.97699	T	C	0.085845	C	T	+	0.36633	0.103456	0.00042501	0.0734817	0.025906	1	714	1	0.97745	T	C	0.073481	C	T	+	0.353849
chr19:40709905	rs138418725	MAP3K10	intron variant,upstream variant 2KB	A	0.0197429	A	0.068596	G	A	9.48275e-09	0.387356	0.0674868	0.000202919	0.000422389	0.00692029	G	A	+	0.445846	0.118833	0.000202919	0.0857576	0.0419373	1	385	1	0.97803	A	G	0.085757	G	A	+	0.366321	0.103405	0.000422389	0.0734887	0.025906	1	714	1	0.97833	A	G	0.073486	G	A	+	0.352674
chr19:40713805	rs73042686	MAP3K10	intron variant	T	0.0376492	T	0.068845	A	T	6.79419e-09	0.41779	0.0720833	0.000200232	0.000308824	0.00676612	A	T	+	0.44622	0.118823	0.000200232	0.0858491	0.0419373	1	385	1	0.97702	T	A	0.08585	A	T	+	0.446306	0.123091	0.000308824	0.0581008	0.161451	1	714	1	0.84791	T	A	0.0581	A	T	+	0.353749
chr19:40714363	rs181632051	MAP3K10	intron variant	T	0.0385675	T	0.068773	A	T	9.77118e-09	0.412517	0.0719341	0.000200232	0.00046212	0.00676151	A	T	+	0.44622	0.118823	0.000200232	0.0858491	0.0419373	1	385	1	0.97702	T	A	0.08585	A	T	+	0.430449	0.122343	0.00046212	0.0588908	0.16367	1	714	1	0.84952	T	A	0.058891	A	T	+	0.35377
chr19:40722385	rs147054856	TTC9B	intron variant	A	0.0087236	A	0.067382	T	A	1.41223e-08	0.384385	0.06777	0.00020894	0.000469351	0.00893108	T	A	+	0.447117	0.119414	0.00020894	0.0847541	0.0414763	1	385	1	0.986	A	T	0.084755	T	A	+	0.364405	0.103696	0.000469351	0.0730659	0.0260795	1	714	1	0.97686	A	T	0.073069	T	A	+	0.34325
chr19:40731207	rs142705727	CNTD2	intron variant	T	0.00734619	T	0.05208	C	T	1.69119e-08	0.436309	0.0773467	2.73075e-05	0.00135154	0.0169566	C	T	+	0.576532	0.13576	2.73075e-05	0.0694126	0.697349	1	385	1	0.98882	T	C	0.069413	C	T	+	0.367468	0.114203	0.00135154	0.0576198	0.15989	1	714	1	0.99203	T	C	0.05762	C	T	+	0.382068
chr19:40745778	rs56245956	AKT2	intron variant	A	0.00596878	A	0.051902	G	A	1.63199e-08	0.436811	0.0773517	2.74484e-05	0.00132938	0.0166226	G	A	+	0.576398	0.135767	2.74484e-05	0.0693681	0.697349	1	385	1	0.98943	A	G	0.069367	G	A	+	0.368012	0.114201	0.00132938	0.0575892	0.15989	1	714	1	0.9925	A	G	0.057589	G	A	+	0.383335
chr19:40750666	rs144523396	AKT2	intron variant	T	0.0110193	T	0.052839	C	T	1.80907e-08	0.433635	0.0770313	2.88857e-05	0.00174503	0.0129179	C	T	+	0.574338	0.135665	2.88857e-05	0.0698111	0.70806	1	385	1	0.98458	T	C	0.069811	C	T	+	0.35718	0.113659	0.00174503	0.0583213	0.161451	1	714	1	0.9921	T	C	0.058321	C	T	+	0.395054
chr19:40755453	rs139513643	AKT2	intron variant	C	0.00505051	C	0.051901	A	C	8.44171e-09	0.487535	0.0846504	2.74728e-05	0.000942683	0.0165867	A	C	+	0.576363	0.135765	2.74728e-05	0.0693618	0.697349	1	385	1	0.98951	C	A	0.069362	A	C	+	0.476112	0.143357	0.000942683	0.0428514	0.633155	1	714	1	0.82601	C	A	0.042852	A	C	+	0.383466
chr19:40755465	rs149693500	AKT2	intron variant	A	0.00505051	A	0.051901	G	A	8.44171e-09	0.487535	0.0846504	2.74728e-05	0.000942683	0.0165867	G	A	+	0.576363	0.135765	2.74728e-05	0.0693618	0.697349	1	385	1	0.98951	A	G	0.069362	G	A	+	0.476112	0.143357	0.000942683	0.0428514	0.633155	1	714	1	0.82601	A	G	0.042852	G	A	+	0.383466
chr19:40784614	rs189347225	AKT2	intron variant	T	0.00596878	T	0.051987	C	T	1.2999e-08	0.440536	0.0774762	2.74694e-05	0.00132045	0.0135082	C	T	+	0.576376	0.135767	2.74694e-05	0.0693607	0.697349	1	385	1	0.9895	T	C	0.069361	C	T	+	0.368245	0.114204	0.00132045	0.0575827	0.15989	1	714	1	0.99256	T	C	0.057583	C	T	+	0.39815
chr19:40797080	rs147869937	-	-	A	0.00596878	A	0.052015	G	A	1.2219e-08	0.441474	0.0774972	2.74694e-05	0.00131873	0.012742	G	A	+	0.576376	0.135767	2.74694e-05	0.0693607	0.697349	1	385	1	0.9895	A	G	0.069361	G	A	+	0.368291	0.114205	0.00131873	0.0575827	0.15989	1	714	1	0.99254	A	G	0.057583	G	A	+	0.401989
chr19:40805031	rs144815416	-	-	G	0.0110193	G	0.053017	C	G	1.26789e-08	0.439218	0.0771867	2.88571e-05	0.00173314	0.00917325	C	G	+	0.574395	0.135671	2.88571e-05	0.0698004	0.70806	1	385	1	0.98466	G	C	0.0698	C	G	+	0.357431	0.113666	0.00173314	0.0583103	0.161451	1	714	1	0.9922	G	C	0.05831	C	G	+	0.417683
chr19:40806563	rs191070943	-	-	T	0.0110193	T	0.053024	C	T	1.25259e-08	0.439384	0.0771878	2.88571e-05	0.00173274	0.00906364	C	T	+	0.574395	0.135671	2.88571e-05	0.0698004	0.70806	1	385	1	0.98466	T	C	0.0698	C	T	+	0.357444	0.113667	0.00173274	0.0583115	0.161451	1	714	1	0.9922	T	C	0.058312	C	T	+	0.418361
chr19:40867634	rs11672825	PLD3	intron variant	G	0.392562	G	0.43864	T	G	1.61835e-08	0.213772	0.0378457	0.0449136	4.3061e-05	0.000481972	T	G	+	0.150802	0.0749472	0.0449136	0.457673	0.30446	0.999951	385	1	0.92677	G	T	0.45768	T	G	+	0.221421	0.0537912	4.3061e-05	0.467653	0.229736	0.999968	714	1	0.94901	G	T	0.46766	T	G	+	0.25777
chr19:40867851	rs11669391	PLD3	intron variant	A	0.369146	A	0.43455	C	A	3.16838e-08	0.207015	0.0374222	0.0621565	7.19757e-05	0.00035729	C	A	+	0.138819	0.0742075	0.0621565	0.453057	0.354438	0.999969	385	1	0.94479	A	C	0.45306	C	A	+	0.210615	0.0527407	7.19757e-05	0.467458	0.452908	0.999985	714	1	0.96857	A	C	0.46746	C	A	+	0.264584
chr19:40870229	rs62107636	PLD3	intron variant,upstream variant 2KB	A	0.374197	A	0.43465	C	A	2.87907e-08	0.207056	0.0373165	0.0392312	0.000104698	0.00040143	C	A	+	0.153454	0.0741716	0.0392312	0.456657	0.258274	0.999977	385	1	0.95073	A	C	0.45666	C	A	+	0.204875	0.0525098	0.000104698	0.469524	0.409685	1	714	1	0.97925	A	C	0.46952	C	A	+	0.261741
chr19:40874135	rs11670295	MIR6796 / PLD3	intron variant,upstream variant 2KB	G	0.372819	G	0.43212	A	G	2.56087e-08	0.20791	0.0373329	0.0295019	0.000111455	0.000469665	A	G	+	0.162574	0.0744057	0.0295019	0.456045	0.181489	0.999987	385	1	0.95431	G	A	0.45605	A	G	+	0.202804	0.0521861	0.000111455	0.468879	0.409232	1	714	1	0.99048	G	A	0.46888	A	G	+	0.261423
chr19:40875800	rs3745198	MIR6796 / PLD3	intron variant,nc transcript variant	G	0.371901	G	0.43204	C	G	2.14174e-08	0.209133	0.0373442	0.028521	9.5387e-05	0.000478887	C	G	+	0.163758	0.0744888	0.028521	0.45628	0.181489	0.999982	385	1	0.95256	G	C	0.45628	C	G	+	0.204772	0.0521762	9.5387e-05	0.468676	0.453336	0.999989	714	1	0.98764	G	C	0.46867	C	G	+	0.26116
chr19:40875810	rs3745199	MIR6796 / PLD3	intron variant,nc transcript variant	G	0.366391	G	0.43154	C	G	1.72729e-08	0.211079	0.0374432	0.0260017	8.57443e-05	0.000475475	C	G	+	0.16647	0.0744849	0.0260017	0.455781	0.182041	0.999982	385	1	0.95124	G	C	0.45578	C	G	+	0.207184	0.0524413	8.57443e-05	0.464313	0.408019	0.999979	714	1	0.98274	G	C	0.46431	C	G	+	0.261419
chr19:40975909	rs142641416	SPTBN4	intron variant	T	0.0105601	T	0.057316	A	T	6.42395e-12	0.514761	0.0749298	2.55142e-06	2.19459e-05	0.00305451	A	T	+	0.671348	0.140552	2.55142e-06	0.0673753	0.686974	0.99999	385	1	0.93655	T	A	0.067376	A	T	+	0.456328	0.106795	2.19459e-05	0.0697918	0.242533	0.999987	714	1	0.9283	T	A	0.069791	A	T	+	0.454421
chr19:41002993	rs112935622	SPTBN4	intron variant	T	0.160698	T	0.25109	A	T	8.23315e-12	-0.285375	0.0417555	0.000234216	7.90087e-07	0.00224219	A	T	+	-0.301981	0.0812998	0.000234216	0.231224	0.668175	0.999984	385	1	0.98444	T	A	0.23122	A	T	+	-0.304935	0.0611993	7.90087e-07	0.229346	0.750568	1	714	1	0.97756	T	A	0.22934	A	T	+	-0.239524
chr19:41003193	rs62107049	SPTBN4	intron variant	T	0.15427	T	0.25216	C	T	2.09104e-11	-0.274762	0.0410121	5.4397e-05	1.46538e-05	0.00117928	C	T	+	-0.330118	0.0808665	5.4397e-05	0.233141	0.776551	1	385	1	0.98809	T	C	0.23314	C	T	+	-0.258289	0.05918	1.46538e-05	0.238111	0.256838	1	714	1	0.99427	T	C	0.23811	C	T	+	-0.25352
chr19:41010045	rs10420988	SPTBN4	intron variant	T	0.160698	T	0.25171	G	T	2.67004e-11	-0.27458	0.0412052	2.47435e-05	2.62016e-05	0.00152948	G	T	+	-0.345004	0.0808007	2.47435e-05	0.23205	0.774908	1	385	1	0.99036	T	G	0.23205	G	T	+	-0.252884	0.0597519	2.62016e-05	0.234774	0.253314	1	714	1	0.98663	T	G	0.23477	G	T	+	-0.247933
chr19:41014108	rs62107050	SPTBN4	intron variant	C	0.158861	C	0.25127	G	C	3.10732e-11	-0.274306	0.0413024	5.53374e-05	2.18551e-05	0.00116514	G	C	+	-0.329271	0.0807414	5.53374e-05	0.23322	0.776551	1	385	1	0.99197	C	G	0.23322	G	C	+	-0.257001	0.0601328	2.18551e-05	0.233549	0.297256	1	714	1	0.9829	C	G	0.23355	G	C	+	-0.253753
chr19:41017470	rs11670812	SPTBN4	intron variant	A	0.171717	A	0.2762	G	A	2.64145e-12	-0.276653	0.0395468	1.93841e-05	1.70564e-05	0.000297015	G	A	+	-0.338442	0.0782239	1.93841e-05	0.261779	1	1	385	1	0.99137	A	G	0.26178	G	A	+	-0.246427	0.0569081	1.70564e-05	0.263814	0.0671893	1	714	1	0.98322	A	G	0.26381	G	A	+	-0.273596
chr19:41019719	rs45574041	SPTBN4	intron variant	T	0.152433	T	0.27494	C	T	3.21552e-12	-0.27646	0.0396758	1.96552e-05	2.105e-05	0.000278848	C	T	+	-0.340341	0.0787214	1.96552e-05	0.260753	1	1	385	1	0.984	T	C	0.26075	C	T	+	-0.243885	0.0569496	2.105e-05	0.263529	0.0671893	0.999985	714	1	0.9827	T	C	0.26353	C	T	+	-0.276189
chr19:41019812	rs73050103	SPTBN4	intron variant	C	0.173095	C	0.27634	T	C	2.8872e-12	-0.276147	0.039545	1.743e-05	2.06368e-05	0.000286697	T	C	+	-0.340326	0.0782161	1.743e-05	0.262907	1	1	385	1	0.99142	C	T	0.26291	T	C	+	-0.244091	0.0569378	2.06368e-05	0.263648	0.0671893	1	714	1	0.98292	C	T	0.26365	T	C	+	-0.274033
chr19:41019878	rs73050105	SPTBN4	intron variant	A	0.152893	A	0.27493	G	A	3.24437e-12	-0.276421	0.0396773	1.96473e-05	2.12072e-05	0.000279161	G	A	+	-0.340349	0.0787214	1.96473e-05	0.260742	1	1	385	1	0.98397	A	G	0.26074	G	A	+	-0.2438	0.0569525	2.12072e-05	0.263513	0.0671893	1	714	1	0.98267	A	G	0.26351	G	A	+	-0.276181
chr19:41021929	rs1989721	SPTBN4	intron variant	C	0.278237	C	0.31466	C	T	7.4908e-10	0.238832	0.0388006	0.000179621	7.33913e-05	0.00283293	C	T	+	0.291231	0.0769749	0.000179621	0.702323	1	0.999985	385	1	0.94595	C	T	0.29768	C	T	+	0.221411	0.0555097	7.33913e-05	0.680775	0.00582103	0.999982	714	1	0.88746	C	T	0.31923	C	T	+	0.222593
chr19:41024663	rs57063229	SPTBN4	intron variant	G	0.173554	G	0.27685	A	G	2.77999e-12	-0.277014	0.039639	1.691e-05	1.38941e-05	0.000440234	A	G	+	-0.34056	0.0781448	1.691e-05	0.263183	1	0.999987	385	1	0.98859	G	A	0.26318	A	G	+	-0.249778	0.0570739	1.38941e-05	0.260511	0.0415241	1	714	1	0.97875	G	A	0.26051	A	G	+	-0.26682
chr19:41032105	rs113855880	SPTBN4	intron variant	T	0.0817264	T	0.15385	A	T	9.84522e-12	-0.351075	0.0515624	0.00524554	9.01532e-08	0.000864813	A	T	+	-0.296631	0.105646	0.00524554	0.130297	0.653176	0.999979	385	1	0.96138	T	A	0.1303	A	T	+	-0.415182	0.0768544	9.01532e-08	0.12394	0.0821864	1	714	1	0.95124	T	A	0.12394	A	T	+	-0.302488
chr19:41035374	rs11673605	SPTBN4	intron variant / upstream variant 2KB	A	0.0656566	A	0.15324	G	A	6.86398e-11	-0.334642	0.0512972	0.00556581	6.32226e-07	0.00104115	G	A	+	-0.293933	0.105418	0.00556581	0.129279	0.653747	1	385	1	0.96975	A	G	0.12928	G	A	+	-0.383319	0.0762501	6.32226e-07	0.12387	0.0552459	1	714	1	0.96956	A	G	0.12387	G	A	+	-0.296652
chr19:41035689	rs1461009	SPTBN4	intron variant / upstream variant 2KB	A	0.465106	C	0.38898	C	A	9.77342e-15	-0.289824	0.0374345	0.0032439	8.78792e-11	0.00077954	C	A	+	-0.210394	0.0710203	0.0032439	0.596936	0.832381	0.99999	385	1	0.98996	C	A	0.40306	C	A	+	-0.350594	0.0532252	8.78792e-11	0.590001	0.0892278	1	714	1	0.9861	C	A	0.41	C	A	+	-0.255901
chr19:41037874	rs814502	SPTBN4	intron variant	C	0.355831	C	0.29977	C	T	8.24993e-09	-0.230306	0.039961	0.00213252	1.1813e-05	0.0215257	C	T	+	-0.225712	0.0729906	0.00213252	0.696601	0.0717794	1	385	1	0.98113	C	T	0.3034	C	T	+	-0.256152	0.0580499	1.1813e-05	0.703362	0.244777	1	714	1	0.97053	C	T	0.29664	C	T	+	-0.186455
chr19:41038574	rs814501	SPTBN4	missense (Gly7Ser / Gly1331Ser)	A	0.346648	A	0.4644	G	A	1.82575e-08	-0.201815	0.0358606	0.451071	2.36116e-08	0.00767031	G	A	+	-0.0525971	0.0697196	0.451071	0.444857	0.606359	1	385	1	0.99869	A	G	0.44486	G	A	+	-0.291684	0.0516471	2.36116e-08	0.439588	0.49414	1	714	1	0.99875	A	G	0.43959	G	A	+	-0.184796
chr19:41041106	rs814500	SPTBN4	intron variant	T	0.347107	T	0.46419	C	T	1.72187e-08	-0.202233	0.0358706	0.428369	2.28368e-08	0.00825696	C	T	+	-0.0552737	0.0697165	0.428369	0.444154	0.536402	1	385	1	0.99752	T	C	0.44416	C	T	+	-0.292002	0.0516487	2.28368e-08	0.439538	0.49414	1	714	1	0.99855	T	C	0.43954	C	T	+	-0.183245
chr19:41042003	rs12983471	SPTBN4	intron variant	G	0.348485	G	0.46514	A	G	1.94019e-08	-0.202063	0.0359718	0.398097	5.08248e-08	0.00616462	A	G	+	-0.0594233	0.070242	0.398097	0.445589	0.757216	1	385	1	0.99598	G	A	0.44559	A	G	+	-0.286054	0.0519312	5.08248e-08	0.440811	0.447621	1	714	1	0.99063	G	A	0.44081	A	G	+	-0.188907
chr19:41042755	rs1673096	SPTBN4	intron variant	G	0.348944	G	0.44554	A	G	1.54556e-10	-0.229605	0.0358712	0.191498	1.01426e-08	0.000639346	A	G	+	-0.091116	0.0696344	0.191498	0.418765	0.295141	1	385	1	0.99121	G	A	0.41877	A	G	+	-0.299042	0.0515783	1.01426e-08	0.420489	1	1	714	1	0.98384	G	A	0.42049	A	G	+	-0.238396
chr19:41043050	rs1673095	SPTBN4	intron variant	A	0.33517	A	0.44474	G	A	6.27953e-11	-0.233797	0.0357656	0.175516	4.17685e-09	0.000616409	G	A	+	-0.0943058	0.0694845	0.175516	0.418006	0.294985	1	385	1	0.99485	A	G	0.418	G	A	+	-0.305992	0.0514097	4.17685e-09	0.416485	1	1	714	1	0.98982	A	G	0.41648	G	A	+	-0.238353
chr19:41044032	rs4803345	SPTBN4	intron variant	T	0.0160698	T	0.059632	C	T	4.56297e-12	0.494494	0.0714736	4.23797e-06	1.19334e-06	0.0211673	C	T	+	0.629962	0.134975	4.23797e-06	0.0710119	0.708827	1	385	1	0.97364	T	C	0.071011	C	T	+	0.495974	0.10123	1.19334e-06	0.0785974	0.016512	1	714	1	0.9522	T	C	0.078598	C	T	+	0.338319
chr19:41045574	rs11670896	SPTBN4	intron variant	T	0.0665748	T	0.15433	C	T	1.75756e-10	-0.32772	0.0513574	0.0066959	6.75521e-07	0.00188606	C	T	+	-0.284253	0.104253	0.0066959	0.129621	1	1	385	1	0.96865	T	C	0.12962	C	T	+	-0.384997	0.0767852	6.75521e-07	0.125054	0.119536	0.999989	714	1	0.94904	T	C	0.12506	C	T	+	-0.281502
chr19:41045771	rs8104188	SPTBN4	intron variant	T	0.334252	T	0.44482	A	T	7.70627e-11	-0.233169	0.0358379	0.168872	5.39016e-09	0.000640134	A	T	+	-0.0956896	0.0694178	0.168872	0.417835	0.251611	1	385	1	0.99512	T	A	0.41783	A	T	+	-0.30526	0.0516685	5.39016e-09	0.418487	0.878029	1	714	1	0.98663	T	A	0.41848	A	T	+	-0.237523
chr19:41047481	rs814511	SPTBN4	intron variant	T	0.338843	T	0.44401	G	T	7.24535e-11	-0.232896	0.0357451	0.171757	3.97453e-09	0.000730641	G	T	+	-0.0945698	0.0690713	0.171757	0.415942	0.17344	1	385	1	0.99696	T	G	0.41594	G	T	+	-0.307276	0.0515516	3.97453e-09	0.41841	0.81763	1	714	1	0.99203	T	G	0.41841	G	T	+	-0.234766
chr19:41047533	rs814512	SPTBN4	intron variant	A	0.471074	G	0.42634	G	A	8.3021e-16	-0.292939	0.0363915	0.00204781	1.66412e-10	6.57198e-05	G	A	+	-0.211225	0.0680349	0.00204781	0.544235	0.21866	1	385	1	0.99716	G	A	0.45576	G	A	+	-0.33937	0.0523265	1.66412e-10	0.560223	0.148806	1	714	1	0.99349	G	A	0.43977	G	A	+	-0.294654
chr19:41047770	rs814513	SPTBN4	intron variant	A	0.364096	A	0.44514	C	A	2.09291e-10	-0.227405	0.0357872	0.166195	1.66615e-08	0.000731393	C	A	+	-0.0960337	0.0692286	0.166195	0.41809	0.249316	1	385	1	0.99694	A	C	0.41809	C	A	+	-0.294734	0.051617	1.66615e-08	0.435063	0.760799	1	714	1	0.98796	A	C	0.43506	C	A	+	-0.23474
chr19:41047825	rs1165860	SPTBN4	intron variant	G	0.341139	G	0.44478	T	G	7.70743e-11	-0.232379	0.0357166	0.171562	4.36534e-09	0.000730882	T	G	+	-0.0946042	0.0690648	0.171562	0.415922	0.17344	1	385	1	0.99707	G	T	0.41592	T	G	+	-0.305962	0.0514703	4.36534e-09	0.419111	0.877829	1	714	1	0.99214	G	T	0.41911	T	G	+	-0.234737
chr19:41049912	rs814514	SPTBN4	intron variant	G	0.349862	G	0.44493	C	G	8.09083e-11	-0.232124	0.0357174	0.170446	4.57498e-09	0.000744875	C	G	+	-0.0948173	0.0690398	0.170446	0.415804	0.17344	1	385	1	0.99757	G	C	0.4158	C	G	+	-0.305689	0.0514944	4.57498e-09	0.419083	0.877829	1	714	1	0.99269	G	C	0.41908	C	G	+	-0.234279
chr19:41050110	rs814515	SPTBN4	intron variant	A	0.341598	A	0.44475	G	A	8.07682e-11	-0.232131	0.035717	0.170291	4.58352e-09	0.000743429	G	A	+	-0.0948484	0.0690372	0.170291	0.415789	0.17344	1	385	1	0.99762	A	G	0.41579	G	A	+	-0.305678	0.0514953	4.58352e-09	0.419083	0.877829	1	714	1	0.99277	A	G	0.41908	G	A	+	-0.234306
chr19:41050278	rs9710499	SPTBN4	intron variant	A	0.35124	A	0.44493	G	A	8.25401e-11	-0.23201	0.0357164	0.170151	4.69383e-09	0.00074677	G	A	+	-0.094876	0.0690346	0.170151	0.41578	0.17344	1	385	1	0.99765	A	G	0.41578	G	A	+	-0.305468	0.0514955	4.69383e-09	0.419167	0.877829	1	714	1	0.99251	A	G	0.41917	G	A	+	-0.234212
chr19:41050773	rs2445882	SPTBN4	intron variant	T	0.34573	T	0.4448	G	T	8.21561e-11	-0.23207	0.0357217	0.1699	4.64792e-09	0.000748707	G	T	+	-0.0949236	0.0690285	0.1699	0.415749	0.17344	1	385	1	0.99777	T	G	0.41575	G	T	+	-0.305679	0.0515164	4.64792e-09	0.419188	0.877829	1	714	1	0.9925	T	G	0.41919	G	T	+	-0.234144
chr19:41050989	rs2369005	SPTBN4	intron variant	A	0.344353	A	0.4435	T	A	1.35452e-10	-0.230492	0.035897	0.155684	1.21125e-08	0.000683641	T	A	+	-0.0988353	0.0694771	0.155684	0.415837	0.249442	0.99999	385	1	0.98953	A	T	0.41583	T	A	+	-0.298562	0.0517747	1.21125e-08	0.415965	0.877611	1	714	1	0.98349	A	T	0.41597	T	A	+	-0.236658
chr19:41051147	rs71358913	SPTBN4	intron variant	A	0.349403	A	0.44492	G	A	8.98588e-11	-0.231692	0.0357378	0.169728	5.1518e-09	0.000751726	G	A	+	-0.0949558	0.0690241	0.169728	0.415731	0.17344	1	385	1	0.99787	A	G	0.41573	G	A	+	-0.305081	0.05157	5.1518e-09	0.418466	0.817719	1	714	1	0.99211	A	G	0.41846	G	A	+	-0.234045
chr19:41051988	rs77224522	SPTBN4	intron variant	A	0.341139	A	0.44472	G	A	8.38418e-11	-0.231907	0.0357135	0.169315	4.76366e-09	0.000754574	G	A	+	-0.0950342	0.0690141	0.169315	0.415687	0.17344	1	385	1	0.99807	A	G	0.41568	G	A	+	-0.305386	0.0515038	4.76366e-09	0.419034	0.817474	1	714	1	0.99358	A	G	0.41903	G	A	+	-0.233939
chr19:41052983	rs1184511	SPTBN4	intron variant	C	0.471993	T	0.42584	T	C	1.47641e-14	-0.281131	0.0365601	0.00197364	3.75548e-09	7.00069e-05	T	C	+	-0.211712	0.0679472	0.00197364	0.54414	0.21866	1	385	1	0.99849	T	C	0.45586	T	C	+	-0.315825	0.0528996	3.75548e-09	0.551394	0.0959622	1	714	1	0.98652	T	C	0.4486	T	C	+	-0.293319
chr19:41054258	rs1165864	SPTBN4	intron variant	G	0.34068	G	0.4447	A	G	8.78463e-11	-0.231607	0.0357059	0.167941	5.0241e-09	0.00076775	A	G	+	-0.0953012	0.0689845	0.167941	0.415543	0.17344	1	385	1	0.99868	G	A	0.41554	A	G	+	-0.304926	0.051506	5.0241e-09	0.418964	0.758892	1	714	1	0.99485	G	A	0.41896	A	G	+	-0.233498
chr19:41058418	rs814509	SPTBN4	intron variant	T	0.349403	T	0.4492	C	T	1.45906e-10	-0.227812	0.0355423	0.172127	1.48273e-08	0.00047141	C	T	+	-0.0932036	0.0681323	0.172127	0.420778	0.116421	1	385	1	0.99999	T	C	0.42078	C	T	+	-0.294886	0.0514567	1.48273e-08	0.423123	0.818374	1	714	1	0.99417	T	C	0.42312	C	T	+	-0.241998
chr19:41058475	rs814508	SPTBN4	intron variant	G	0.3618	G	0.4497	A	G	1.30352e-10	-0.228147	0.0354995	0.171016	1.31654e-08	0.000475378	A	G	+	-0.0934397	0.0681275	0.171016	0.420895	0.116421	1	385	1	0.99953	G	A	0.4209	A	G	+	-0.295202	0.0513232	1.31654e-08	0.421835	0.878195	1	714	1	0.99882	G	A	0.42184	A	G	+	-0.241873
chr19:41058677	rs865255	SPTBN4	intron variant	T	0.486226	G	0.42133	G	T	1.20197e-15	-0.29043	0.0362845	0.00207118	4.40423e-10	3.71683e-05	G	T	+	-0.2093	0.0674897	0.00207118	0.549378	0.180518	1	385	1	0.99987	G	T	0.45062	G	T	+	-0.33094	0.0522934	4.40423e-10	0.563564	0.14832	1	714	1	0.99861	G	T	0.43643	G	T	+	-0.304174
chr19:41058802	rs4332846	SPTBN4	intron variant	A	0.481635	C	0.42182	C	A	1.19913e-15	-0.290431	0.0362832	0.00208064	4.37421e-10	3.70794e-05	C	A	+	-0.20919	0.0674845	0.00208064	0.549355	0.180518	1	385	1	0.99996	C	A	0.45064	C	A	+	-0.330992	0.0522924	4.37421e-10	0.56343	0.14832	1	714	1	0.99912	C	A	0.43657	C	A	+	-0.30421
chr19:41059185	rs898651	SPTBN4	intron variant	G	0.348026	G	0.44918	A	G	1.30598e-10	-0.228132	0.0354988	0.172062	1.31537e-08	0.000471412	A	G	+	-0.0932188	0.0681331	0.172062	0.420775	0.116421	1	385	1	0.99998	G	A	0.42078	A	G	+	-0.295206	0.0513225	1.31537e-08	0.421842	0.878195	1	714	1	0.99882	G	A	0.42184	A	G	+	-0.241999
chr19:41059384	rs814507	SPTBN4	intron variant	A	0.359963	A	0.44968	G	A	1.3035e-10	-0.228144	0.0354991	0.170963	1.31637e-08	0.000475765	G	A	+	-0.0934513	0.0681277	0.170963	0.420892	0.116421	1	385	1	0.99953	A	G	0.42089	G	A	+	-0.295198	0.0513224	1.31637e-08	0.421842	0.878195	1	714	1	0.99882	A	G	0.42184	G	A	+	-0.241854
chr19:41061225	rs814506	SPTBN4	intron variant	G	0.348485	G	0.44922	C	G	1.3514e-10	-0.227971	0.0355025	0.172035	1.36926e-08	0.000472765	C	G	+	-0.0932298	0.0681369	0.172035	0.420784	0.116421	1	385	1	0.99981	G	C	0.42078	C	G	+	-0.294849	0.0513239	1.36926e-08	0.422073	0.878195	1	714	1	0.99899	G	C	0.42207	C	G	+	-0.242015
chr19:41061483	rs814504	SPTBN4	intron variant	A	0.352158	A	0.44932	G	A	1.32526e-10	-0.228057	0.0354994	0.171924	1.34478e-08	0.000471396	G	A	+	-0.0932572	0.0681392	0.171924	0.420775	0.116421	1	385	1	0.99976	A	G	0.42077	G	A	+	-0.294955	0.0513138	1.34478e-08	0.422017	0.878195	1	714	1	0.99921	A	G	0.42201	G	A	+	-0.242066
chr19:41062658	rs864580	SPTBN4	intron variant	T	0.348026	T	0.44915	C	T	1.31529e-10	-0.228159	0.035509	0.171757	1.34882e-08	0.000467469	C	T	+	-0.0933078	0.0681496	0.171757	0.420736	0.116421	1	385	1	0.99941	T	C	0.42073	C	T	+	-0.294927	0.0513137	1.34882e-08	0.422031	0.878195	1	714	1	0.99916	T	C	0.42203	C	T	+	-0.242431
chr19:41063427	rs1675401	SPTBN4	intron variant	T	0.352158	T	0.44933	C	T	1.32691e-10	-0.228087	0.0355052	0.171668	1.35112e-08	0.000471951	C	T	+	-0.0933297	0.0681512	0.171668	0.42078	0.116421	1	385	1	0.99944	T	C	0.42078	C	T	+	-0.294912	0.0513137	1.35112e-08	0.422045	0.878195	1	714	1	0.99912	T	C	0.42204	C	T	+	-0.242149
chr19:41063781	rs1675400	SPTBN4	intron variant	A	0.343434	A	0.44914	G	A	1.32213e-10	-0.228117	0.0355068	0.171651	1.35307e-08	0.000469694	G	A	+	-0.0933369	0.0681539	0.171651	0.420768	0.116421	1	385	1	0.99935	A	G	0.42077	G	A	+	-0.2949	0.051314	1.35307e-08	0.422045	0.878195	1	714	1	0.99911	A	G	0.42205	G	A	+	-0.24227
chr19:41064640	rs7255817	SPTBN4	intron variant	G	0.328742	G	0.44874	A	G	1.33546e-10	-0.228121	0.0355158	0.170292	1.39091e-08	0.000470704	A	G	+	-0.093642	0.0681593	0.170292	0.420727	0.116421	1	385	1	0.999	G	A	0.42072	A	G	+	-0.29468	0.0513194	1.39091e-08	0.421941	0.878195	1	714	1	0.99864	G	A	0.42194	A	G	+	-0.242396
chr19:41064941	rs7259210	SPTBN4	intron variant	G	0.476125	A	0.42108	A	G	2.3086e-17	-0.307784	0.0363077	0.0018823	6.05144e-12	3.70087e-05	A	G	+	-0.211336	0.0675166	0.0018823	0.549043	0.180518	1	385	1	0.99592	A	G	0.45096	A	G	+	-0.366125	0.0523171	6.05144e-12	0.548761	0.290784	0.999985	714	1	0.95915	A	G	0.45124	A	G	+	-0.304632
chr19:41067199	rs2607353	SPTBN4	intron variant	G	0.346189	G	0.44924	A	G	1.31436e-10	-0.228247	0.0355221	0.170905	1.36144e-08	0.000470238	A	G	+	-0.0935692	0.0682043	0.170905	0.42067	0.116421	1	385	1	0.99836	G	A	0.42067	A	G	+	-0.29486	0.0513167	1.36144e-08	0.422073	0.878195	1	714	1	0.9989	G	A	0.42207	A	G	+	-0.242441
chr19:41067283	rs8107961	SPTBN4	intron variant	G	0.343893	G	0.44912	T	G	1.31288e-10	-0.22825	0.0355216	0.170838	1.36361e-08	0.000469607	T	G	+	-0.0935854	0.0682054	0.170838	0.420671	0.116421	1	385	1	0.99836	G	T	0.42067	T	G	+	-0.294827	0.0513134	1.36361e-08	0.422093	0.878195	1	714	1	0.99897	G	T	0.42209	T	G	+	-0.242477
chr19:41068171	rs6508942	SPTBN4	intron variant	C	0.47888	T	0.42115	T	C	7.6341e-16	-0.292745	0.0363211	0.00167403	4.09499e-10	3.2672e-05	T	C	+	-0.21354	0.0674624	0.00167403	0.54839	0.149403	1	385	1	0.99469	T	C	0.45161	T	C	+	-0.331721	0.0523187	4.09499e-10	0.56362	0.14832	1	714	1	0.9982	T	C	0.43638	T	C	+	-0.307509
chr19:41068967	rs6508943	SPTBN4	intron variant	C	0.339302	C	0.44906	T	C	1.90626e-10	-0.226824	0.0356153	0.170695	2.10711e-08	0.000469184	T	C	+	-0.0936284	0.0682138	0.170695	0.420678	0.116421	1	385	1	0.99807	C	T	0.42067	T	C	+	-0.292395	0.0515864	2.10711e-08	0.421967	0.759207	1	714	1	0.99525	C	T	0.42197	T	C	+	-0.24259
chr19:41069530	rs73050182	SPTBN4	intron variant	A	0.0688705	A	0.15352	G	A	2.05381e-10	-0.327317	0.0514871	0.00682088	6.15026e-07	0.00221428	G	A	+	-0.283451	0.104197	0.00682088	0.129325	1	1	385	1	0.97041	A	G	0.12932	G	A	+	-0.389689	0.0774328	6.15026e-07	0.122137	0.160635	1	714	1	0.95672	A	G	0.12214	G	A	+	-0.27626
chr19:41069996	rs10409960	SPTBN4	intron variant	G	0.339302	G	0.44907	C	G	1.90913e-10	-0.226833	0.0356181	0.170662	2.1129e-08	0.000469237	C	G	+	-0.0936436	0.0682196	0.170662	0.420678	0.116421	1	385	1	0.99788	G	C	0.42067	C	G	+	-0.292367	0.0515859	2.1129e-08	0.421982	0.759207	1	714	1	0.99523	G	C	0.42198	C	G	+	-0.242642
chr19:41072890	rs1165835	SPTBN4	intron variant	A	0.458678	C	0.4213	C	A	3.36773e-16	-0.296894	0.0363869	0.00142955	2.00748e-10	3.25489e-05	C	A	+	-0.21619	0.0673027	0.00142955	0.547618	0.149403	1	385	1	0.99498	C	A	0.45238	C	A	+	-0.339298	0.0525586	2.00748e-10	0.551997	0.113019	0.999989	714	1	0.98413	C	A	0.44801	C	A	+	-0.307962
chr19:41073863	rs61733984	SPTBN4	missense (Pro2211Ser)	T	0.0693297	T	0.15355	C	T	2.11991e-10	-0.327098	0.0514922	0.00677789	6.30447e-07	0.00224884	C	T	+	-0.283671	0.104196	0.00677789	0.129324	1	1	385	1	0.97016	T	C	0.12932	C	T	+	-0.389329	0.077437	6.30447e-07	0.122802	0.163542	1	714	1	0.95171	T	C	0.1228	C	T	+	-0.2759
chr19:41074938	rs1165836	SPTBN4	intron variant	C	0.476584	G	0.4212	G	C	5.8609e-16	-0.293664	0.0362899	0.00133463	4.12737e-10	3.2553e-05	G	C	+	-0.217251	0.0672098	0.00133463	0.547251	0.101121	0.99999	385	1	0.99577	G	C	0.45275	G	C	+	-0.331482	0.0522916	4.12737e-10	0.563711	0.14832	1	714	1	0.99954	G	C	0.43629	G	C	+	-0.308121
chr19:41075662	rs1165837	SPTBN4	intron variant	C	0.474288	G	0.42121	G	C	5.73117e-16	-0.293716	0.0362841	0.00130496	4.14366e-10	3.2554e-05	G	C	+	-0.217581	0.0671748	0.00130496	0.547128	0.101121	1	385	1	0.99617	G	C	0.45287	G	C	+	-0.331408	0.0522852	4.14366e-10	0.563725	0.14832	1	714	1	0.99982	G	C	0.43628	G	C	+	-0.308175
chr19:41076053	rs1165839	SPTBN4	intron variant	C	0.474288	T	0.42117	T	C	5.62194e-16	-0.293783	0.0362818	0.00129233	4.15099e-10	3.22308e-05	T	C	+	-0.217725	0.0671601	0.00129233	0.547085	0.101121	0.999987	385	1	0.99626	T	C	0.45291	T	C	+	-0.331373	0.052282	4.15099e-10	0.563726	0.14832	1	714	1	0.99995	T	C	0.43628	T	C	+	-0.308384
chr19:41076749	rs1675389	SPTBN4	intron variant	C	0.292929	C	0.28781	C	G	4.02516e-11	-0.267352	0.0404885	0.000399608	5.57808e-06	0.00116605	C	G	+	-0.262442	0.0734696	0.000399608	0.700618	0.0284315	0.999987	385	1	0.94392	C	G	0.29938	C	G	+	-0.27232	0.0594988	5.57808e-06	0.707581	0.471183	0.99998	714	1	0.91246	C	G	0.29242	C	G	+	-0.26406
chr19:41077501	rs1165840	SPTBN4	intron variant	C	0.477043	T	0.42111	T	C	5.81883e-16	-0.293871	0.0363116	0.00128954	4.23497e-10	3.2705e-05	T	C	+	-0.217819	0.067176	0.00128954	0.547134	0.101121	0.999984	385	1	0.99574	T	C	0.45286	T	C	+	-0.331666	0.0523553	4.23497e-10	0.563515	0.14832	1	714	1	0.99829	T	C	0.43648	T	C	+	-0.308244
chr19:41077891	rs8101070	SPTBN4	intron variant	T	0.331038	T	0.449	C	T	1.99984e-10	-0.227248	0.0357232	0.166785	2.31533e-08	0.00047235	C	T	+	-0.0946721	0.0683424	0.166785	0.420812	0.116421	1	385	1	0.99298	T	C	0.42081	C	T	+	-0.292429	0.0517467	2.31533e-08	0.421701	0.759207	0.999987	714	1	0.98888	T	C	0.4217	C	T	+	-0.243436
chr19:41078220	rs1165841	SPTBN4	intron variant	C	0.473829	G	0.42002	G	C	4.45422e-16	-0.29711	0.036565	0.00122754	3.4042e-10	3.20672e-05	G	C	+	-0.219963	0.0675371	0.00122754	0.546762	0.101121	0.999979	385	1	0.98458	G	C	0.45324	G	C	+	-0.336321	0.0527942	3.4042e-10	0.56334	0.14832	1	714	1	0.98154	G	C	0.43666	G	C	+	-0.310474
chr19:41091020	rs73051885	SHKBP1	intron variant	T	0.067034	T	0.11517	A	T	1.1295e-09	-0.339338	0.0557211	0.00056413	4.75617e-08	0.224436	A	T	+	-0.364293	0.104749	0.00056413	0.114229	0.0711214	1	385	1	0.95724	T	A	0.11423	A	T	+	-0.456329	0.0826607	4.75617e-08	0.10191	0.0670348	1	714	1	0.96539	T	A	0.10191	A	T	+	-0.128146
chr19:41092887	rs55658896	SHKBP1	intron variant	G	0.0550964	G	0.11511	C	G	1.73452e-09	-0.335023	0.0556433	0.000543054	8.66874e-08	0.225659	C	G	+	-0.3644	0.104464	0.000543054	0.114374	0.0711214	1	385	1	0.96089	G	C	0.11437	C	G	+	-0.446638	0.0825656	8.66874e-08	0.102448	0.100171	1	714	1	0.96646	G	C	0.10245	C	G	+	-0.127745
chr19:41094283	rs55736297	SHKBP1	intron variant	A	0.0720845	A	0.12598	G	A	9.21583e-09	-0.310562	0.0540619	0.000322763	9.4226e-07	0.256416	G	A	+	-0.374619	0.103213	0.000322763	0.118574	0.0844501	1	385	1	0.96335	A	G	0.11857	G	A	+	-0.393503	0.0795393	9.4226e-07	0.110921	0.057544	1	714	1	0.97149	A	G	0.11092	G	A	+	-0.115962
chr19:41096825	rs8106578	SHKBP1	intron variant	A	0.056933	A	0.11513	G	A	1.1203e-09	-0.338714	0.0556067	0.000520834	4.93809e-08	0.228141	G	A	+	-0.36478	0.104229	0.000520834	0.114559	0.0711214	1	385	1	0.96237	A	G	0.11456	G	A	+	-0.455466	0.0826074	4.93809e-08	0.101744	0.0670348	1	714	1	0.9683	A	G	0.10174	G	A	+	-0.126941
chr19:41097775	rs7253575	SHKBP1/ LTBP4	downstream variant 500B,intron variant,upstream variant 2KB	T	0.0606061	T	0.11517	C	T	1.79502e-09	-0.334406	0.0555921	0.000524341	9.06138e-08	0.228554	C	T	+	-0.364494	0.104202	0.000524341	0.114603	0.0711214	1	385	1	0.96213	T	C	0.1146	C	T	+	-0.446049	0.0825829	9.06138e-08	0.102321	0.100171	1	714	1	0.9678	T	C	0.10232	C	T	+	-0.126801
chr19:41098179	rs11673027	LTBP4	upstream variant 2KB	G	0.0716253	G	0.11589	T	G	1.8569e-09	-0.333854	0.0555511	0.000518966	9.11483e-08	0.232325	T	G	+	-0.364642	0.10416	0.000518966	0.114892	0.0711214	1	385	1	0.95994	G	T	0.11489	T	G	+	-0.445748	0.082544	9.11483e-08	0.102409	0.100171	1	714	1	0.96735	G	T	0.10241	T	G	+	-0.125591
chr19:41098691	rs73035918	LTBP4	upstream variant 2KB	C	0.0573921	C	0.11505	A	C	1.82643e-09	-0.33424	0.0555905	0.000528118	9.13585e-08	0.228905	A	C	+	-0.364214	0.104181	0.000528118	0.114605	0.0711214	1	385	1	0.96225	C	A	0.11461	A	C	+	-0.445998	0.0825968	9.13585e-08	0.10229	0.100171	1	714	1	0.968	C	A	0.10229	A	C	+	-0.126684
chr19:41102876	rs73047963	LTBP4	intron variant,upstream variant 2KB	T	0.18595	T	0.24102	C	T	3.10801e-08	0.226447	0.0409101	0.0846182	8.59353e-05	0.000181811	C	T	+	0.141322	0.0817354	0.0846182	0.241067	0.88949	1	385	1	0.97776	T	C	0.24106	C	T	+	0.228998	0.0579708	8.59353e-05	0.255341	0.200613	1	714	1	0.98815	T	C	0.25534	C	T	+	0.298374
chr19:41104977	rs55815263	LTBP4	intron variant	T	0.185032	T	0.2416	C	T	2.72398e-08	0.227	0.0408398	0.0733348	8.90406e-05	0.000183446	C	T	+	0.146104	0.0813629	0.0733348	0.24242	0.88949	1	385	1	0.98152	T	C	0.24242	C	T	+	0.228291	0.0579192	8.90406e-05	0.256141	0.237525	1	714	1	0.98992	T	C	0.25614	C	T	+	0.297993
chr19:41113001	rs73047967	LTBP4	intron variant	A	0.175849	A	0.2439	G	A	2.97537e-10	0.25515	0.0404996	0.0500143	1.03948e-05	1.40911e-05	G	A	+	0.157911	0.0803169	0.0500143	0.245193	0.78473	1	385	1	0.99603	A	G	0.2452	G	A	+	0.254348	0.0572727	1.03948e-05	0.262714	0.287376	1	714	1	0.99419	A	G	0.26271	G	A	+	0.347341
chr19:41114065	rs2303728	LTBP4	intron variant	T	0.22314	T	0.27875	G	T	4.7156e-08	0.216263	0.0395962	0.245093	2.64416e-05	0.000136738	G	T	+	0.0891397	0.0765706	0.245093	0.279395	0.448528	1	385	1	0.9942	T	G	0.27939	G	T	+	0.240416	0.0568341	2.64416e-05	0.291248	1	1	714	1	0.99013	T	G	0.29125	G	T	+	0.2965
chr19:41114674	rs11667119	LTBP4	intron variant	A	0.0560147	A	0.11428	G	A	2.09528e-09	-0.332619	0.0555268	0.000909857	5.65928e-08	0.228219	G	A	+	-0.348072	0.104107	0.000909857	0.113614	0.0427071	1	385	1	0.96855	A	G	0.11361	G	A	+	-0.453363	0.0826015	5.65928e-08	0.101006	0.143784	1	714	1	0.98493	A	G	0.10101	G	A	+	-0.126429
chr19:41114936	rs4802080	LTBP4	intron variant	A	0.0918274	A	0.12555	G	A	3.07208e-14	0.39974	0.0526302	0.00319128	3.64938e-09	9.78316e-05	G	A	+	0.298094	0.100449	0.00319128	0.129493	0.114712	1	385	1	0.97952	A	G	0.12949	G	A	+	0.449506	0.0752289	3.64938e-09	0.141008	0.437814	1	714	1	0.97517	A	G	0.14101	G	A	+	0.411233
chr19:41115614	rs55856492	LTBP4	intron variant	T	0.0560147	T	0.11431	C	T	2.16919e-09	-0.332342	0.0555329	0.000945199	5.63742e-08	0.228451	C	T	+	-0.347007	0.104128	0.000945199	0.113748	0.0427071	1	385	1	0.96767	T	C	0.11375	C	T	+	-0.453487	0.0826134	5.63742e-08	0.10104	0.147133	1	714	1	0.98446	T	C	0.10104	C	T	+	-0.126362
chr19:41116001	rs2246761	LTBP4	intron variant	A	0.186869	A	0.24516	G	A	3.85948e-10	0.252937	0.0404078	0.050797	1.20394e-05	1.63241e-05	G	A	+	0.157142	0.0801989	0.050797	0.245707	0.78473	1	385	1	0.99639	A	G	0.2457	G	A	+	0.252319	0.0572359	1.20394e-05	0.264136	0.249339	1	714	1	0.9933	A	G	0.26413	G	A	+	0.342614
chr19:41119829	rs2077407	LTBP4	synonymous codon	T	0.056933	T	0.1144	C	T	2.27148e-09	-0.332041	0.0555522	0.00114422	4.70666e-08	0.228889	C	T	+	-0.341422	0.104175	0.00114422	0.114332	0.0711214	1	385	1	0.96556	T	C	0.11433	C	T	+	-0.456455	0.0826548	4.70666e-08	0.101297	0.147513	1	714	1	0.9811	T	C	0.1013	C	T	+	-0.126243
chr19:41120083	rs2369006	LTBP4	intron variant	T	0.327824	T	0.36236	A	T	4.06199e-08	0.202997	0.0369884	0.0739464	9.5355e-05	0.000309625	A	T	+	0.134132	0.074855	0.0739464	0.349177	0.575122	1	385	1	0.98519	T	A	0.34918	A	T	+	0.206382	0.0525852	9.5355e-05	0.377661	0.525352	1	714	1	0.99239	T	A	0.37766	A	T	+	0.255422
chr19:41120377	rs4435368	LTBP4	intron variant	A	0.108815	A	0.12367	G	A	2.71188e-09	-0.324566	0.0545658	0.00232464	2.25687e-08	0.228903	G	A	+	-0.317663	0.103609	0.00232464	0.118712	0.0844501	1	385	1	0.96474	A	G	0.11871	G	A	+	-0.458605	0.0810866	2.25687e-08	0.107825	0.326979	1	714	1	0.98008	A	G	0.10782	G	A	+	-0.122773
chr19:41120571	rs4624303	LTBP4	intron variant	G	0.119376	G	0.12374	C	G	2.67888e-09	-0.324662	0.0545636	0.00232463	2.22046e-08	0.228846	C	G	+	-0.31763	0.103598	0.00232463	0.118754	0.0844501	1	385	1	0.96476	G	C	0.11875	C	G	+	-0.458835	0.0810854	2.22046e-08	0.107843	0.326979	1	714	1	0.97995	G	C	0.10784	C	G	+	-0.122785
chr19:41125850	rs28649715	LTBP4	intron variant	G	0.346648	G	0.3624	C	G	3.75903e-08	0.203922	0.0370644	0.0731018	9.30525e-05	0.000294433	C	G	+	0.134547	0.0748659	0.0731018	0.349294	0.575122	1	385	1	0.98278	G	C	0.34929	C	G	+	0.207585	0.0528109	9.30525e-05	0.37694	0.632718	1	714	1	0.9885	G	C	0.37694	C	G	+	0.256304
chr19:41126668	rs113892385	LTBP4	intron variant	A	0.182736	A	0.25155	G	A	4.36566e-10	0.257113	0.0412017	0.0729696	9.42662e-06	1.37059e-05	G	A	+	0.144449	0.0803385	0.0729696	0.251068	0.892524	1	385	1	0.99002	A	G	0.25107	G	A	+	0.266481	0.0597145	9.42662e-06	0.244603	0.479546	0.999989	714	1	0.96564	A	G	0.2446	G	A	+	0.344081
chr19:41127036	rs62107913	LTBP4	intron variant	T	0.201561	T	0.25158	C	T	1.31187e-09	0.245236	0.0404284	0.072326	3.00592e-05	1.34702e-05	C	T	+	0.144825	0.0803655	0.072326	0.251035	0.892524	1	385	1	0.98902	T	C	0.25104	C	T	+	0.24107	0.0573914	3.00592e-05	0.270256	0.344516	1	714	1	0.98497	T	C	0.27026	C	T	+	0.344334
chr19:41135475	rs1051481	LTBP4	utr variant 3 prime	A	0.187328	A	0.22236	G	A	2.01519e-08	0.237088	0.0422565	0.112309	5.27439e-05	0.000113115	G	A	+	0.134131	0.0842749	0.112309	0.226542	0.88389	0.999987	385	1	0.95929	A	G	0.22654	G	A	+	0.243357	0.0598199	5.27439e-05	0.243844	0.15535	0.999973	714	1	0.94826	A	G	0.24385	G	A	+	0.319134
chr19:41136876	rs62107917	-	-	A	0.168503	A	0.22315	G	A	3.03736e-08	0.234525	0.0423386	0.120835	7.34539e-05	0.000112686	G	A	+	0.130878	0.084179	0.120835	0.227169	0.771543	0.999984	385	1	0.95678	A	G	0.22717	G	A	+	0.240263	0.0602394	7.34539e-05	0.240671	0.260423	0.999989	714	1	0.95659	A	G	0.24067	G	A	+	0.317791
chr19:41139611	rs151201760	-	-	G	0.00780533	G	0.066461	C	G	4.48142e-14	0.530435	0.0702917	2.00701e-05	2.7926e-07	0.00042511	C	G	+	0.571862	0.13242	2.00701e-05	0.0745955	1	1	385	1	0.98813	G	C	0.074596	C	G	+	0.521984	0.100627	2.7926e-07	0.0761619	0.0276121	1	714	1	0.98528	G	C	0.076162	C	G	+	0.501458
chr19:41140801	rs62108966	-	-	A	0.156566	A	0.27076	G	A	3.4411e-08	0.223077	0.0404318	0.106041	3.23275e-05	0.000527711	G	A	+	0.134329	0.0829141	0.106041	0.272994	0.303277	1	385	1	0.95339	A	G	0.273	G	A	+	0.238787	0.0570775	3.23275e-05	0.280182	0.354095	1	714	1	0.95244	A	G	0.28018	G	A	+	0.268503
chr19:41148303	rs34689418	-	-	T	0.117998	T	0.15767	C	T	2.87076e-11	-0.328939	0.0494418	0.00131477	6.24172e-08	0.0119673	C	T	+	-0.32904	0.101655	0.00131477	0.133822	0.658143	1	385	1	0.95681	T	C	0.13382	C	T	+	-0.384457	0.0702785	6.24172e-08	0.149267	0.234612	1	714	1	0.97312	T	C	0.14927	C	T	+	-0.233901
chr19:41148614	rs35735265	-	-	A	0.113407	A	0.15727	G	A	2.26398e-11	-0.331671	0.0495927	0.00139644	4.50313e-08	0.0117396	G	A	+	-0.327543	0.10175	0.00139644	0.133472	0.658143	1	385	1	0.95712	A	G	0.13347	G	A	+	-0.39063	0.0706316	4.50313e-08	0.148116	0.182432	0.999986	714	1	0.96711	A	G	0.14812	G	A	+	-0.234863
chr19:41148619	rs35687546	-	-	G	0.113407	G	0.15726	A	G	2.26674e-11	-0.331661	0.0495925	0.00139843	4.50144e-08	0.0117415	A	G	+	-0.327497	0.101749	0.00139843	0.133468	0.658143	1	385	1	0.95715	G	A	0.13347	A	G	+	-0.390633	0.0706313	4.50144e-08	0.148121	0.182432	1	714	1	0.96715	G	A	0.14812	A	G	+	-0.234858
chr19:41149159	rs34547501	-	-	C	0.119376	C	0.15775	T	C	4.38878e-11	-0.325526	0.0493945	0.00174924	7.22031e-08	0.0122815	T	C	+	-0.320382	0.101638	0.00174924	0.133912	0.658143	1	385	1	0.95842	C	T	0.13391	T	C	+	-0.381965	0.0701688	7.22031e-08	0.149475	0.236892	0.999987	714	1	0.97582	C	T	0.14947	T	C	+	-0.232912
chr19:41150203	rs35625703	-	-	G	0.120294	G	0.15755	A	G	6.19128e-11	-0.322552	0.049327	0.00208694	8.44782e-08	0.0127131	A	G	+	-0.314474	0.101479	0.00208694	0.133469	0.658143	1	385	1	0.96457	G	A	0.13347	A	G	+	-0.379282	0.0700518	8.44782e-08	0.149588	0.236892	1	714	1	0.97979	G	A	0.14959	A	G	+	-0.231606
chr19:41150375	rs34433534	-	-	G	0.119376	G	0.15752	C	G	6.4991e-11	-0.322132	0.0493176	0.00213992	8.63509e-08	0.0127736	C	G	+	-0.313626	0.101455	0.00213992	0.133401	0.658143	1	385	1	0.96557	G	C	0.1334	C	G	+	-0.378914	0.0700365	8.63509e-08	0.149604	0.236892	1	714	1	0.98042	G	C	0.1496	C	G	+	-0.231422
chr19:41150533	rs112395012	-	-	T	0.137282	T	0.21402	C	T	1.12759e-08	0.251461	0.0440363	0.00274923	7.48725e-06	0.027134	C	T	+	0.252587	0.0837983	0.00274923	0.217332	0.453921	0.99999	385	1	0.96967	T	C	0.21734	C	T	+	0.294351	0.065222	7.48725e-06	0.214884	0.318053	0.999985	714	1	0.95654	T	C	0.21488	C	T	+	0.182913
chr19:41150922	rs2604861	-	-	G	0.458219	G	0.43491	A	G	1.02364e-16	0.299177	0.0360367	0.000197426	9.51654e-10	2.90446e-05	A	G	+	0.264862	0.070461	0.000197426	0.436851	1	0.999982	385	1	0.96852	G	A	0.43685	A	G	+	0.322301	0.0519693	9.51654e-10	0.436106	0.594908	1	714	1	0.97907	G	A	0.4361	A	G	+	0.290822
chr19:41152847	rs10425069	-	-	T	0.176309	T	0.25167	C	T	1.17376e-11	0.272199	0.0401272	0.000269151	3.25616e-05	6.66962e-05	C	T	+	0.286757	0.0779693	0.000269151	0.262393	0.511058	1	385	1	0.9792	T	C	0.26239	C	T	+	0.243685	0.0582718	3.25616e-05	0.279209	0.926183	0.999983	714	1	0.96398	T	C	0.27921	C	T	+	0.306712
chr19:41156358	rs34652347	-	-	T	0.107897	T	0.15679	G	T	2.2322e-10	-0.310955	0.0490121	0.00395094	1.53996e-07	0.0144487	G	T	+	-0.291667	0.100582	0.00395094	0.131766	0.503686	1	385	1	0.99417	T	G	0.13177	G	T	+	-0.368762	0.0695597	1.53996e-07	0.149915	0.24032	1	714	1	0.99785	T	G	0.14991	G	T	+	-0.226568
chr19:41157516	rs10404302	-	-	A	0.167126	A	0.27144	G	A	4.8682e-09	0.232045	0.0396548	0.0104853	2.2308e-05	0.00149407	G	A	+	0.197102	0.0766284	0.0104853	0.285263	0.53277	0.99999	385	1	0.98509	A	G	0.28527	G	A	+	0.250926	0.0587759	2.2308e-05	0.268554	0.849024	1	714	1	0.97318	A	G	0.26855	G	A	+	0.233944
chr19:41158091	rs10410503	-	-	A	0.166667	A	0.27531	C	A	1.56584e-09	0.24215	0.0401081	0.00754157	6.22465e-06	0.00198207	C	A	+	0.204612	0.0761685	0.00754157	0.288366	0.618315	0.999987	385	1	0.99222	A	C	0.28836	C	A	+	0.276976	0.060831	6.22465e-06	0.244519	0.61379	1	714	1	0.97108	A	C	0.24452	C	A	+	0.226169
chr19:41158374	rs12982615	-	-	T	0.106979	T	0.15649	C	T	3.16051e-10	-0.308861	0.049098	0.0036961	2.41406e-07	0.0145616	C	T	+	-0.293349	0.100424	0.0036961	0.131168	0.503686	1	385	1	0.99993	T	C	0.13117	C	T	+	-0.364405	0.0698706	2.41406e-07	0.149471	0.239806	1	714	1	0.99217	T	C	0.14947	C	T	+	-0.226258
chr19:41158441	rs111410535	-	-	T	0.173554	T	0.27531	C	T	4.14867e-09	0.231391	0.0393646	0.00751479	2.03308e-05	0.00197804	C	T	+	0.204687	0.076162	0.00751479	0.288388	0.620112	1	385	1	0.99245	T	C	0.28838	C	T	+	0.250123	0.0582984	2.03308e-05	0.272003	0.777463	1	714	1	0.98206	T	C	0.272	C	T	+	0.226177
chr19:41158717	rs73546845	-	-	T	0.174013	T	0.27542	C	T	4.36264e-09	0.230909	0.0393383	0.00797014	2.01212e-05	0.00197162	C	T	+	0.202666	0.0759778	0.00797014	0.289267	0.535464	0.999984	385	1	0.99099	T	C	0.28927	C	T	+	0.25024	0.0582935	2.01212e-05	0.272026	0.777463	1	714	1	0.98214	T	C	0.27202	C	T	+	0.226242
chr19:41158740	rs112132214	-	-	T	0.172635	T	0.27532	C	T	4.07312e-09	0.231591	0.0393782	0.00749421	1.99934e-05	0.00197493	C	T	+	0.204741	0.0761556	0.00749421	0.288399	0.620112	1	385	1	0.99269	T	C	0.2884	C	T	+	0.250571	0.0583511	1.99934e-05	0.271743	0.777177	1	714	1	0.98283	T	C	0.27174	C	T	+	0.226183
chr19:41158770	rs113553619	-	-	T	0.166667	T	0.27532	C	T	1.47418e-09	0.242567	0.0401124	0.00749647	5.8638e-06	0.00197484	C	T	+	0.204732	0.0761551	0.00749647	0.288399	0.620112	1	385	1	0.99271	T	C	0.2884	C	T	+	0.277921	0.0608659	5.8638e-06	0.244375	0.5427	1	714	1	0.97245	T	C	0.24438	C	T	+	0.226182
chr19:41158944	rs112016728	-	-	C	0.173554	C	0.27532	T	C	4.05013e-09	0.231507	0.0393577	0.00748354	1.99556e-05	0.0019726	T	C	+	0.204766	0.0761511	0.00748354	0.288412	0.620112	1	385	1	0.99282	C	T	0.28842	T	C	+	0.250329	0.0582888	1.99556e-05	0.272043	0.777463	1	714	1	0.98223	C	T	0.27204	T	C	+	0.226187
chr19:41159193	rs4803352	-	-	C	0.173554	C	0.27533	T	C	4.00863e-09	0.231555	0.0393544	0.00746799	1.98106e-05	0.00196968	T	C	+	0.204807	0.0761465	0.00746799	0.288434	0.620112	1	385	1	0.99298	C	T	0.28843	T	C	+	0.250403	0.0582834	1.98106e-05	0.272061	0.777463	1	714	1	0.98232	C	T	0.27206	T	C	+	0.2262
chr19:41159702	rs3885838	-	-	T	0.173095	T	0.27484	C	T	4.04561e-09	0.231607	0.0393734	0.00762277	1.94942e-05	0.00197849	C	T	+	0.204473	0.0762203	0.00762277	0.288212	0.620112	1	385	1	0.99205	T	C	0.28821	C	T	+	0.250569	0.0582724	1.94942e-05	0.272099	0.777463	1	714	1	0.9825	T	C	0.2721	C	T	+	0.226347
chr19:41160096	rs78900506	-	-	C	0.165289	C	0.27378	T	C	2.18996e-09	0.240971	0.0402757	0.0104415	5.66081e-06	0.00216996	T	C	+	0.198645	0.0771843	0.0104415	0.285221	0.708207	1	385	1	0.98193	C	T	0.28522	T	C	+	0.27792	0.0607645	5.66081e-06	0.244743	0.613578	1	714	1	0.97231	C	T	0.24474	T	C	+	0.225006
chr19:41160097	rs78084428	-	-	A	0.165289	A	0.27378	G	A	2.18996e-09	0.240971	0.0402757	0.0104415	5.66081e-06	0.00216996	G	A	+	0.198645	0.0771843	0.0104415	0.285221	0.708207	1	385	1	0.98193	A	G	0.28522	G	A	+	0.27792	0.0607645	5.66081e-06	0.244743	0.613578	1	714	1	0.97231	A	G	0.24474	G	A	+	0.225006
chr19:41160609	rs78915350	-	-	G	0.173095	G	0.27502	A	G	5.27088e-09	0.230155	0.039421	0.0102284	1.88785e-05	0.00197098	A	G	+	0.197802	0.0766406	0.0102284	0.286894	0.618088	1	385	1	0.98705	G	A	0.28689	A	G	+	0.250901	0.0582509	1.88785e-05	0.272197	0.777249	1	714	1	0.98292	G	A	0.2722	A	G	+	0.226404
chr19:41160612	rs80003555	-	-	G	0.172176	G	0.27502	C	G	5.29739e-09	0.230125	0.0394215	0.0102256	1.89803e-05	0.00197176	C	G	+	0.19781	0.0766407	0.0102256	0.286889	0.618088	1	385	1	0.98706	G	C	0.28689	C	G	+	0.250836	0.0582522	1.89803e-05	0.272183	0.777463	1	714	1	0.98288	G	C	0.27218	C	G	+	0.226397
chr19:41160870	rs10407431	-	-	C	0.172635	C	0.275	T	C	5.28252e-09	0.230148	0.0394223	0.0102121	1.88183e-05	0.00198478	T	C	+	0.197842	0.0766394	0.0102121	0.286892	0.618088	1	385	1	0.9871	C	T	0.28689	T	C	+	0.25093	0.0582477	1.88183e-05	0.272194	0.777249	1	714	1	0.98298	C	T	0.2722	T	C	+	0.226299
chr19:41160887	rs10406417	-	-	A	0.165748	A	0.27379	G	A	2.14556e-09	0.241087	0.0402726	0.0103974	5.51123e-06	0.00218707	G	A	+	0.198754	0.0771818	0.0103974	0.285234	0.708207	1	385	1	0.98213	A	G	0.28523	G	A	+	0.278186	0.0607459	5.51123e-06	0.244796	0.613578	0.999989	714	1	0.97266	A	G	0.2448	G	A	+	0.22488
chr19:41160970	rs10407650	-	-	C	0.163912	C	0.2741	T	C	1.32639e-12	0.289574	0.0408338	0.00750646	6.89942e-10	0.00222622	T	C	+	0.206105	0.0766789	0.00750646	0.286796	0.708207	1	385	1	0.98828	C	T	0.2868	T	C	+	0.394357	0.0630472	6.89942e-10	0.21927	0.382675	1	714	1	0.96744	C	T	0.21927	T	C	+	0.22439
chr19:41160976	rs12459415	-	-	T	0.136364	T	0.15897	C	T	7.77019e-09	-0.281081	0.0486858	0.00449508	4.24576e-06	0.0226416	C	T	+	-0.281346	0.0984345	0.00449508	0.136446	0.390014	1	385	1	0.9982	T	C	0.13645	C	T	+	-0.321856	0.0694344	4.24576e-06	0.154769	0.253764	1	714	1	0.98568	T	C	0.15477	C	T	+	-0.210454
chr19:41161078	rs10407889	-	-	C	0.172176	C	0.27399	T	C	5.59628e-09	0.230069	0.0394738	0.00982147	1.9047e-05	0.0021777	T	C	+	0.199352	0.0768173	0.00982147	0.286152	0.618088	1	385	1	0.98405	C	T	0.28616	T	C	+	0.250662	0.0582227	1.9047e-05	0.272309	0.777249	1	714	1	0.98324	C	T	0.27231	T	C	+	0.224948
chr19:41161189	rs10408309	-	-	G	0.164371	G	0.27174	T	G	1.71872e-09	0.243668	0.0404604	0.00718948	5.36757e-06	0.0026937	T	G	+	0.210204	0.0777798	0.00718948	0.282983	0.801735	1	385	1	0.9745	G	T	0.28299	T	G	+	0.278327	0.0607014	5.36757e-06	0.244686	0.685062	1	714	1	0.9732	G	T	0.24469	T	G	+	0.222365
chr19:41161190	rs10408310	-	-	C	0.162534	C	0.27174	T	C	1.73375e-09	0.243616	0.0404613	0.00718948	5.42065e-06	0.0026937	T	C	+	0.210204	0.0777798	0.00718948	0.282983	0.801735	1	385	1	0.9745	C	T	0.28299	T	C	+	0.278213	0.0607046	5.42065e-06	0.244664	0.685062	0.999987	714	1	0.97312	C	T	0.24466	T	C	+	0.222365
chr19:41161573	rs2042936	-	-	A	0.357208	A	0.38125	G	A	8.51048e-20	0.334204	0.0366996	3.66688e-06	1.31994e-10	1.02807e-05	G	A	+	0.330288	0.0702945	3.66688e-06	0.394448	1	1	385	1	0.98407	A	G	0.39445	G	A	+	0.349615	0.0536008	1.31994e-10	0.386576	0.0980393	1	714	1	0.98835	A	G	0.38658	G	A	+	0.312154
chr19:41163266	rs11881578	-	-	T	0.104683	T	0.15638	C	T	2.87692e-10	-0.309564	0.049096	0.0036961	2.11984e-07	0.0147771	C	T	+	-0.293349	0.100424	0.0036961	0.131168	0.503686	1	385	1	0.99993	T	C	0.13117	C	T	+	-0.366088	0.0698588	2.11984e-07	0.150991	0.244636	1	714	1	0.98476	T	C	0.15099	C	T	+	-0.225795
chr19:41163679	rs4803354	-	-	T	0.056933	T	0.194	C	T	7.31987e-14	0.335994	0.0449069	0.000562786	3.94811e-07	1.8355e-05	C	T	+	0.302422	0.0869421	0.000562786	0.21067	0.64552	0.99999	385	1	0.96855	T	C	0.21067	C	T	+	0.33554	0.0655356	3.94811e-07	0.197201	0.556148	1	714	1	0.9703	T	C	0.1972	C	T	+	0.367492
chr19:41164031	rs73546860	-	-	G	0.243343	G	0.28817	T	G	7.30848e-18	0.334306	0.0388278	2.45015e-05	1.33462e-10	9.8748e-05	T	G	+	0.317678	0.0743608	2.45015e-05	0.297494	0.807917	1	385	1	0.9956	G	T	0.29749	T	G	+	0.36981	0.0567123	1.33462e-10	0.295098	0.208853	1	714	1	0.99041	G	T	0.2951	T	G	+	0.290757
chr19:41164195	rs34605579	-	-	A	0.0964187	A	0.15629	G	A	3.60417e-10	-0.308633	0.0492216	0.00447896	2.21851e-07	0.014819	G	A	+	-0.290038	0.101434	0.00447896	0.130352	0.820896	1	385	1	0.99729	A	G	0.13035	G	A	+	-0.365658	0.0698932	2.21851e-07	0.151141	0.306062	1	714	1	0.98306	A	G	0.15114	G	A	+	-0.225721
chr19:41164292	rs2604904	-	-	C	0.439394	C	0.42619	T	C	3.36769e-17	0.301849	0.0357935	0.000117996	9.13369e-10	1.73756e-05	T	C	+	0.271524	0.0697878	0.000117996	0.433996	1	1	385	1	0.98571	C	T	0.434	T	C	+	0.321029	0.0517073	9.13369e-10	0.43028	0.647098	1	714	1	0.99169	C	T	0.43028	T	C	+	0.296903
chr19:41164384	rs2561558	-	-	A	0.444444	A	0.43577	T	A	1.82072e-16	0.294919	0.0358201	0.000187387	1.95738e-09	2.72954e-05	T	A	+	0.26444	0.0700965	0.000187387	0.439912	0.836668	1	385	1	0.98553	A	T	0.43991	T	A	+	0.314848	0.051775	1.95738e-09	0.434265	0.70338	1	714	1	0.98569	A	T	0.43427	T	A	+	0.288714
chr19:41164818	rs7258709	-	-	C	0.443067	C	0.4261	T	C	3.58451e-17	0.301494	0.0357824	0.000123114	9.08419e-10	1.77493e-05	T	C	+	0.270634	0.0697513	0.000123114	0.433664	1	0.999987	385	1	0.9867	C	T	0.43367	T	C	+	0.320989	0.0516934	9.08419e-10	0.430322	0.647098	1	714	1	0.99207	C	T	0.43032	T	C	+	0.296514
chr19:41165094	rs118143719	-	-	T	0.0358127	T	0.016052	C	T	1.36336e-09	0.936801	0.154594	0.000747791	9.14446e-06	0.0150724	C	T	+	0.983999	0.289491	0.000747791	0.0187495	1	1	385	1	0.77318	T	C	0.018749	C	T	+	0.92204	0.206307	9.14446e-06	0.0170904	0.178414	1	714	1	0.84198	T	C	0.01709	C	T	+	0.908889
chr19:41166902	rs79645969	-	-	T	0.0247934	T	0.08829	C	T	2.22502e-18	0.542019	0.0619786	2.27337e-06	1.9331e-09	2.70782e-05	C	T	+	0.588559	0.122589	2.27337e-06	0.0887186	0.75431	1	385	1	0.99565	T	C	0.088719	C	T	+	0.526522	0.0865535	1.9331e-09	0.0997326	0.29282	1	714	1	0.98912	T	C	0.099735	C	T	+	0.527385
chr19:41171285	rs140578100	-	-	T	0.0505051	T	0.08868	C	T	6.08933e-19	0.548797	0.0617293	2.12209e-06	1.00269e-09	1.59075e-05	C	T	+	0.590337	0.122587	2.12209e-06	0.0887694	0.75431	1	385	1	0.99503	T	C	0.08877	C	T	+	0.53752	0.0867935	1.00269e-09	0.0979552	0.291588	1	714	1	0.9929	T	C	0.097955	C	T	+	0.531195
chr19:41172297	rs13343945	NUMBL	utr variant 3 prime	A	0.117539	A	0.15908	G	A	5.63861e-09	-0.284087	0.0487524	0.00462872	1.92915e-06	0.0306104	G	A	+	-0.280682	0.0985301	0.00462872	0.136289	0.390014	1	385	1	0.99842	A	G	0.13629	G	A	+	-0.332153	0.0691839	1.92915e-06	0.155363	0.316825	1	714	1	0.98858	A	G	0.15536	G	A	+	-0.20165
chr19:41173372	rs12975396	NUMBL	utr variant 3 prime	A	0.0982553	A	0.1557	G	A	2.53862e-10	-0.311469	0.0492471	0.00388142	1.20188e-07	0.0194948	G	A	+	-0.292401	0.100638	0.00388142	0.131052	0.503686	1	385	1	0.99832	A	G	0.13105	G	A	+	-0.373175	0.0697752	1.20188e-07	0.149892	0.24032	1	714	1	0.99143	A	G	0.14989	G	A	+	-0.218748
chr19:41174137	rs35172225	NUMBL	intron variant	T	0.0913682	T	0.15572	C	T	5.07172e-10	-0.303372	0.0487982	0.00474208	2.51542e-07	0.0189271	C	T	+	-0.288439	0.101534	0.00474208	0.13026	0.820896	1	385	1	0.99657	T	C	0.13026	C	T	+	-0.354917	0.068155	2.51542e-07	0.158159	0.159199	1	714	1	0.98691	T	C	0.15816	C	T	+	-0.220203
chr19:41174231	rs78091695	NUMBL	intron variant	T	0.0275482	T	0.088531	C	T	1.14985e-18	0.547687	0.0620997	2.01596e-06	1.50215e-09	2.06691e-05	C	T	+	0.591585	0.122569	2.01596e-06	0.0887479	0.75431	1	385	1	0.99533	T	C	0.088747	C	T	+	0.532916	0.0869979	1.50215e-09	0.0974102	0.292227	1	714	1	0.99301	T	C	0.097413	C	T	+	0.533942
chr19:41174572	rs117876066	NUMBL	intron variant	G	0.0459137	G	0.016654	C	G	3.65694e-09	0.907884	0.153904	0.000786967	6.12267e-06	0.0512212	C	G	+	0.980369	0.289652	0.000786967	0.0187365	1	1	385	1	0.77308	G	C	0.018736	C	G	+	0.951279	0.208761	6.12267e-06	0.0163025	0.16474	1	714	1	0.85511	G	C	0.016303	C	G	+	0.685305
chr19:41177227	rs76538711	NUMBL	intron variant	A	0.0275482	A	0.0886	G	A	1.00619e-18	0.548486	0.0620851	1.95424e-06	1.45275e-09	1.93139e-05	G	A	+	0.592413	0.122574	1.95424e-06	0.0887824	0.75431	1	385	1	0.99495	A	G	0.088783	G	A	+	0.533269	0.0869759	1.45275e-09	0.0974262	0.292227	1	714	1	0.99332	A	G	0.097427	G	A	+	0.535633
chr19:41178202	rs17630360	NUMBL	intron variant	T	0.0252525	T	0.088612	C	T	9.64718e-19	0.548744	0.0620813	1.93474e-06	1.43586e-09	1.89313e-05	C	T	+	0.592685	0.122576	1.93474e-06	0.0888009	0.75431	1	385	1	0.99476	T	C	0.0888	C	T	+	0.533398	0.0869691	1.43586e-09	0.0974249	0.292227	1	714	1	0.99342	T	C	0.097425	C	T	+	0.536144
chr19:41181927	rs117680497	NUMBL	intron variant	A	0.0252525	A	0.08869	G	A	8.17604e-19	0.549769	0.0620675	1.86446e-06	1.35887e-09	1.76259e-05	G	A	+	0.593671	0.122582	1.86446e-06	0.0888603	0.75431	1	385	1	0.99411	A	G	0.088861	G	A	+	0.534063	0.0869469	1.35887e-09	0.0974364	0.292227	1	714	1	0.99365	A	G	0.097436	G	A	+	0.537954
chr19:41183891	rs117836726	NUMBL	intron variant	A	0.0238751	A	0.088732	G	A	7.6655e-19	0.550156	0.0620609	1.82882e-06	1.34826e-09	1.69784e-05	G	A	+	0.59418	0.122584	1.82882e-06	0.088894	0.75431	1	385	1	0.99378	A	G	0.088894	G	A	+	0.534126	0.0869384	1.34826e-09	0.0974129	0.292227	1	714	1	0.99399	A	G	0.097415	G	A	+	0.538884
chr19:41183910	rs58429803	NUMBL	intron variant	T	0.0977961	T	0.15568	C	T	2.8638e-10	-0.311216	0.0493526	0.00443736	1.19713e-07	0.0194955	C	T	+	-0.290193	0.101381	0.00443736	0.130482	0.820896	1	385	1	0.99645	T	C	0.13048	C	T	+	-0.373326	0.0697937	1.19713e-07	0.149958	0.24032	1	714	1	0.99064	T	C	0.14996	C	T	+	-0.218996
chr19:41184347	rs4802082	NUMBL	intron variant (NUMBL top-SNP in meta)	T	0.0128558	T	0.078464	C	T	1.39809e-20	0.597288	0.0642211	3.55429e-07	3.95077e-10	5.504e-06	C	T	+	0.65107	0.125617	3.55429e-07	0.0821006	1	1	385	1	0.99443	T	C	0.0821	C	T	+	0.573464	0.0903629	3.95077e-10	0.0901534	0.353338	1	714	1	0.99064	T	C	0.090155	C	T	+	0.590503
chr19:41186337	rs139455857	NUMBL	intron variant	A	0.0261708	A	0.088802	G	A	6.82171e-19	0.550858	0.0620492	1.77741e-06	1.30593e-09	1.6065e-05	G	A	+	0.594922	0.122586	1.77741e-06	0.0889438	0.75431	1	385	1	0.99331	A	G	0.088943	G	A	+	0.534485	0.0869214	1.30593e-09	0.097409	0.292227	1	714	1	0.99431	A	G	0.097409	G	A	+	0.540253
chr19:41186491	rs7508466	NUMBL	intron variant	T	0.125803	T	0.15901	C	T	6.19928e-09	-0.283643	0.048809	0.00473934	2.08596e-06	0.0308443	C	T	+	-0.280712	0.0988072	0.00473934	0.136191	0.390014	1	385	1	0.99647	T	C	0.13619	C	T	+	-0.331093	0.0691964	2.08596e-06	0.155043	0.253764	1	714	1	0.98982	T	C	0.15504	C	T	+	-0.201668
chr19:41187168	rs117496911	NUMBL	intron variant	A	0.0238751	A	0.088816	C	A	6.52897e-19	0.551119	0.0620445	1.75833e-06	1.29138e-09	1.57225e-05	C	A	+	0.5952	0.122585	1.75833e-06	0.088961	0.754675	1	385	1	0.99315	A	C	0.088961	C	A	+	0.534606	0.0869147	1.29138e-09	0.097409	0.292227	1	714	1	0.99443	A	C	0.097407	C	A	+	0.540783
chr19:41188259	rs8104739	NUMBL	intron variant	G	0.0996327	G	0.15571	A	G	2.60524e-10	-0.311715	0.0493172	0.00399689	1.21121e-07	0.0194746	A	G	+	-0.292354	0.100948	0.00399689	0.130906	0.503686	1	385	1	0.99657	G	A	0.13091	A	G	+	-0.373166	0.0697925	1.21121e-07	0.149989	0.24032	1	714	1	0.99065	G	A	0.14999	A	G	+	-0.219248
chr19:41190561	rs12984927	NUMBL	intron variant	G	0.107438	G	0.15123	C	G	1.47705e-08	-0.291023	0.0513793	0.00600009	2.9446e-06	0.0391206	C	G	+	-0.28861	0.104443	0.00600009	0.127807	1	1	385	1	0.98952	G	C	0.12781	C	G	+	-0.345218	0.0732503	2.9446e-06	0.137154	0.267596	1	714	1	0.9807	G	C	0.13715	C	G	+	-0.200104
chr19:41195170	rs66500423	NUMBL	intron variant	C	0.185491	C	0.34081	T	C	1.24271e-19	-0.340384	0.0375481	0.000221724	2.19038e-13	7.92641e-05	T	C	+	-0.277971	0.0745478	0.000221724	0.318184	0.639087	1	385	1	0.9628	C	T	0.31818	T	C	+	-0.39688	0.0530455	2.19038e-13	0.346319	0.74073	1	714	1	0.99048	C	T	0.34632	T	C	+	-0.292332
chr19:41199718	rs68191109	ADCK4	intron variant	C	0.196051	C	0.37328	T	C	1.50415e-08	0.232389	0.0410503	1.36133e-07	0.0717837	0.00162981	T	C	+	0.404245	0.0752527	1.36133e-07	0.357957	1	0.99998	385	1	0.87695	C	T	0.35796	T	C	+	0.110143	0.0610819	0.0717837	0.393147	0.117225	0.999934	714	1	0.80567	C	T	0.39315	T	C	+	0.251243
chr19:41207206	rs4803356	ADCK4	intron variant	G	0.0362718	G	0.054347	C	G	7.90585e-10	0.51377	0.0835833	0.0132284	5.50472e-05	6.45838e-05	C	G	+	0.407964	0.16389	0.0132284	0.051379	0.612703	1	385	1	0.97607	G	C	0.051379	C	G	+	0.515117	0.12694	5.50472e-05	0.0462936	0.392609	1	714	1	0.96983	G	C	0.046293	C	G	+	0.594207
chr19:41215262	rs75025421	ADCK4	intron variant	A	0.0183655	A	0.028689	C	A	4.64801e-08	0.652962	0.119496	0.0280143	0.000640136	0.000131202	C	A	+	0.558702	0.253318	0.0280143	0.0203649	1	1	385	1	0.98093	A	C	0.020365	C	A	+	0.571414	0.166621	0.000640136	0.0236575	0.331246	1	714	1	0.9781	A	C	0.023658	C	A	+	0.873195
chr19:41215467	rs117406781	ADCK4	intron variant	C	0.0188246	C	0.028709	T	C	4.5333e-08	0.653052	0.119416	0.0277722	0.000635072	0.000129767	T	C	+	0.559209	0.253153	0.0277722	0.0203804	1	1	385	1	0.98155	C	T	0.020381	T	C	+	0.571323	0.166488	0.000635072	0.0236905	0.331246	1	714	1	0.97843	C	T	0.02369	T	C	+	0.873423
chr19:41216889	rs4803359	ADCK4	intron variant	G	0.0192837	G	0.028847	A	G	3.86646e-08	0.653314	0.118852	0.026287	0.000600232	0.000121562	A	G	+	0.562222	0.252043	0.026287	0.0204675	1	1	385	1	0.98498	G	A	0.020468	A	G	+	0.570497	0.165498	0.000600232	0.0239146	0.331246	1	714	1	0.98169	G	A	0.023915	A	G	+	0.874741
chr19:41218151	rs143592826	ADCK4	intron variant	C	0.0183655	C	0.029688	G	C	3.38802e-08	0.653188	0.118329	0.0251007	0.000574716	0.000114499	G	C	+	0.564439	0.251001	0.0251007	0.0205504	1	1	385	1	0.98824	C	G	0.020551	G	C	+	0.5693	0.164582	0.000574716	0.0241143	0.331246	1	714	1	0.98537	C	G	0.024114	G	C	+	0.875908
chr19:41218348	rs117822166	ADCK4	intron variant	C	0.0192837	C	0.02899	T	C	3.06322e-08	0.654809	0.118244	0.0249025	0.000531437	0.000113373	T	C	+	0.56488	0.250852	0.0249025	0.020556	1	1	385	1	0.98899	C	T	0.020556	T	C	+	0.572304	0.164434	0.000531437	0.0242187	0.347552	1	714	1	0.98298	C	T	0.024219	T	C	+	0.87605
chr19:41219652	rs4802084	ADCK4	intron variant	A	0.0192837	A	0.029055	G	A	3.18864e-08	0.652733	0.118019	0.0244028	0.00058674	0.000106751	G	A	+	0.565986	0.250465	0.0244028	0.0205869	1	1	385	1	0.99029	A	G	0.020587	G	A	+	0.566937	0.164168	0.00058674	0.0242507	0.347552	1	714	1	0.98548	A	G	0.024251	G	A	+	0.877055
chr19:41220029	rs11538384	ADCK4	missense (Arg78Cys)	A	0.0165289	A	0.029009	G	A	2.71899e-08	0.661311	0.11897	0.0216457	0.000588064	0.000105022	G	A	+	0.600625	0.260457	0.0216457	0.0194545	1	1	385	1	0.95878	A	G	0.019455	G	A	+	0.566928	0.164195	0.000588064	0.0242527	0.347552	1	714	1	0.98513	A	G	0.024253	G	A	+	0.877431
chr19:41220364	rs142582752	ADCK4	intron variant	G	0.0183655	G	0.029082	C	G	3.17249e-08	0.652451	0.117949	0.0242388	0.000601898	0.000103442	C	G	+	0.566493	0.250398	0.0242388	0.0205924	1	1	385	1	0.9905	G	C	0.020592	C	G	+	0.565587	0.164111	0.000601898	0.0242954	0.347552	1	714	1	0.98465	G	C	0.024296	C	G	+	0.877694
chr19:41222682	rs144930130	ADCK4 / ITPKC	upstream variant 2KB / utr variant 5 prime	A	0.00826446	A	0.065619	G	A	1.93483e-15	0.550566	0.0692932	5.21909e-05	2.05349e-08	0.000105501	G	A	+	0.540615	0.132106	5.21909e-05	0.0765822	1	1	385	1	0.98825	A	G	0.076582	G	A	+	0.561472	0.0989781	2.05349e-08	0.0756985	0.418273	1	714	1	0.977	A	G	0.075699	G	A	+	0.540175
chr19:41225454	rs151035706	ITPKC	intron variant	T	0.0188246	T	0.029309	G	T	3.27504e-08	0.648705	0.11739	0.0232945	0.000748464	8.42327e-05	G	T	+	0.569092	0.249845	0.0232945	0.0206413	1	1	385	1	0.99219	T	G	0.020642	G	T	+	0.553725	0.163532	0.000748464	0.0247116	0.347552	1	714	1	0.97751	T	G	0.024711	G	T	+	0.881249
chr19:41227183	rs76870783	ITPKC	intron variant	C	0.0156107	C	0.024497	G	C	1.307e-09	0.777984	0.128242	0.0218922	0.000515722	1.30068e-06	G	C	+	0.606784	0.263624	0.0218922	0.0182795	1	1	385	1	0.98935	C	G	0.018279	G	C	+	0.621831	0.178245	0.000515722	0.0219151	1	1	714	1	0.97838	C	G	0.021915	G	C	+	1.22998
chr19:41227336	rs140989296	ITPKC	intron variant	T	0.0174472	T	0.024496	C	T	1.31589e-09	0.77775	0.128226	0.0219091	0.000518447	1.29997e-06	C	T	+	0.606704	0.263623	0.0219091	0.0182765	1	1	385	1	0.98949	T	C	0.018277	C	T	+	0.621468	0.178215	0.000518447	0.0219231	1	1	714	1	0.9784	T	C	0.021923	C	T	+	1.22986
chr19:41227458	rs139383406	ITPKC	intron variant	C	0.0156107	C	0.024496	G	C	1.32567e-09	0.777508	0.128212	0.0219097	0.000521892	1.29816e-06	G	C	+	0.606656	0.263604	0.0219097	0.0182727	1	1	385	1	0.98984	C	G	0.018273	G	C	+	0.62105	0.178187	0.000521892	0.0219264	1	1	714	1	0.97859	C	G	0.021926	G	C	+	1.22985
chr19:41231698	rs118114394	ITPKC	intron variant	A	0.0156107	A	0.024491	G	A	1.52539e-09	0.772419	0.127849	0.0220003	0.000597005	1.23426e-06	G	A	+	0.605799	0.263413	0.0220003	0.0182363	1	1	385	1	0.99316	A	G	0.018236	G	A	+	0.611885	0.177429	0.000597005	0.0220532	1	1	714	1	0.98193	A	G	0.022053	G	A	+	1.23015
chr19:41231927	rs185333478	ITPKC	intron variant	T	0.00780533	T	0.064681	C	T	3.2279e-16	0.567969	0.0695657	8.00291e-05	9.22471e-09	2.50082e-05	C	T	+	0.528329	0.13249	8.00291e-05	0.0762592	1	1	385	1	0.99186	T	C	0.076259	C	T	+	0.57669	0.0991817	9.22471e-09	0.0747694	0.41709	1	714	1	0.98192	T	C	0.07477	C	T	+	0.593198
chr19:41232212	rs141182844	ITPKC	intron variant	G	0.0151515	G	0.024492	C	G	1.53661e-09	0.772134	0.127827	0.0219966	0.000602911	1.22582e-06	C	G	+	0.605819	0.263414	0.0219966	0.0182375	1	1	385	1	0.99308	G	C	0.018238	C	G	+	0.611246	0.177383	0.000602911	0.0220622	1	1	714	1	0.98222	G	C	0.022062	C	G	+	1.23031
chr19:41238232	rs142171259	ITPKC	intron variant	A	0.0160698	A	0.024493	G	A	1.68816e-09	0.768521	0.127549	0.0220102	0.000661169	1.18287e-06	G	A	+	0.605439	0.263276	0.0220102	0.0182115	1	1	385	1	0.99548	A	G	0.018212	G	A	+	0.604779	0.176811	0.000661169	0.0221442	1	1	714	1	0.98541	A	G	0.022144	G	A	+	1.23027
chr19:41239995	rs117529756	ITPKC	intron variant	T	0.0151515	T	0.024493	A	T	1.71201e-09	0.768085	0.127525	0.0220103	0.000671242	1.17743e-06	A	T	+	0.60535	0.263237	0.0220103	0.0182078	1	1	385	1	0.99598	T	A	0.018208	A	T	+	0.603963	0.176788	0.000671242	0.0221499	1	1	714	1	0.98553	T	A	0.02215	A	T	+	1.23007
chr19:41240147	rs117825933	ITPKC	intron variant	C	0.0151515	C	0.024495	T	C	1.71102e-09	0.768065	0.12752	0.0220103	0.000671973	1.17424e-06	T	C	+	0.60535	0.263237	0.0220103	0.0182078	1	1	385	1	0.99598	C	T	0.018208	T	C	+	0.60388	0.17678	0.000671973	0.0221505	1	1	714	1	0.9856	C	T	0.022151	T	C	+	1.23014
chr19:41242000	rs7249805	ITPKC	intron variant	C	0.0936639	C	0.1694	T	C	2.44596e-10	-0.300297	0.0474376	0.0275806	3.17765e-07	0.00135922	T	C	+	-0.213842	0.0966858	0.0275806	0.152643	1	1	385	1	0.9942	C	T	0.15264	T	C	+	-0.347975	0.0674073	3.17765e-07	0.165425	0.226126	1	714	1	0.98126	C	T	0.16543	T	C	+	-0.288938
chr19:41245120	rs117032961	ITPKC	intron variant	T	0.0156107	T	0.024499	C	T	1.87309e-09	0.764555	0.127247	0.0220169	0.00072812	1.14687e-06	C	T	+	0.605095	0.26314	0.0220169	0.0181948	1	1	385	1	0.9974	T	C	0.018195	C	T	+	0.597893	0.176176	0.00072812	0.0222249	1	1	714	1	0.9893	T	C	0.022225	C	T	+	1.22991
chr19:41246238	rs139556022	ITPKC	nc transcript variant,utr variant 3 prime	T	0.0156107	T	0.02453	C	T	1.9504e-09	0.76311	0.127145	0.0220248	0.000753685	1.13634e-06	C	T	+	0.605015	0.26312	0.0220248	0.0181936	1	1	385	1	0.99762	T	C	0.018194	C	T	+	0.595388	0.175937	0.000753685	0.0222569	1	1	714	1	0.99084	T	C	0.022257	C	T	+	1.22999
chr19:41246888	rs117499206	ITPKC / C19orf54	downstream variant 500B,utr variant 3 prime	G	0.0156107	G	0.024558	C	G	2.03001e-09	0.761767	0.127059	0.0220817	0.000777326	1.12906e-06	C	G	+	0.604761	0.263124	0.0220817	0.0181948	1	1	385	1	0.99754	G	C	0.018195	C	G	+	0.593158	0.175726	0.000777326	0.0222829	1	1	714	1	0.99222	G	C	0.022283	C	G	+	1.23002
chr19:41246907	rs62621363	ITPKC / C19orf54	downstream variant 500B,utr variant 3 prime	T	0.0156107	T	0.024411	C	T	2.03073e-09	0.761747	0.127057	0.0220499	0.000778472	1.12917e-06	C	T	+	0.604943	0.263139	0.0220499	0.0181898	1	1	385	1	0.99769	T	C	0.01819	C	T	+	0.593054	0.175716	0.000778472	0.0222843	1	1	714	1	0.99227	T	C	0.022284	C	T	+	1.23
chr19:41248855	rs66599479	C19orf54	intron variant	C	0.109734	C	0.17207	A	C	1.33767e-10	-0.302336	0.0470721	0.027607	8.69539e-08	0.00226377	A	C	+	-0.213318	0.0964656	0.027607	0.153359	1	1	385	1	0.99652	C	A	0.15336	A	C	+	-0.361371	0.06681	8.69539e-08	0.167388	0.285937	1	714	1	0.99165	C	A	0.16739	A	C	+	-0.272467
chr19:41249223	rs142449067	C19orf54	intron variant	T	0.0156107	T	0.02466	C	T	2.37315e-09	0.756519	0.126721	0.0222344	0.000876549	1.09943e-06	C	T	+	0.604075	0.263128	0.0222344	0.0181936	1	1	385	1	0.99762	T	C	0.018194	C	T	+	0.58434	0.174861	0.000876549	0.0223853	1	1	714	1	0.99805	T	C	0.022385	C	T	+	1.2308
chr19:41249416	rs145469712	C19orf54	intron variant	C	0.0156107	C	0.024668	G	C	2.40549e-09	0.756058	0.126691	0.0222406	0.000886241	1.09609e-06	G	C	+	0.604049	0.263129	0.0222406	0.0181948	1	1	385	1	0.99755	C	G	0.018195	G	C	+	0.583539	0.174784	0.000886241	0.022393	1	1	714	1	0.99852	C	G	0.022393	G	C	+	1.2309
chr19:41252072	rs4803362	C19orf54	intron variant	C	0.0156107	C	0.024741	G	C	1.28132e-09	0.768848	0.126669	0.0224502	0.000536258	1.0632e-06	G	C	+	0.603104	0.263132	0.0224502	0.0182376	1	1	385	1	0.99519	C	G	0.018238	G	C	+	0.607991	0.174811	0.000536258	0.0226917	1	1	714	1	0.98538	C	G	0.022692	G	C	+	1.23128
chr19:41252175	rs66865752	C19orf54	intron variant	C	0.0968779	C	0.18059	A	C	8.00349e-11	-0.302094	0.0464722	0.0390168	2.4607e-08	0.00236742	A	C	+	-0.196829	0.0950323	0.0390168	0.158552	0.849308	1	385	1	0.99368	C	A	0.15855	A	C	+	-0.374947	0.0664776	2.4607e-08	0.173064	0.514695	1	714	1	0.98764	C	A	0.17306	A	C	+	-0.264708
chr19:41253075	rs117354824	C19orf54	intron variant	A	0.0156107	A	0.024743	G	A	9.44424e-10	0.774811	0.126634	0.0224904	0.000419116	1.04981e-06	G	A	+	0.602894	0.263119	0.0224904	0.0182586	1	1	385	1	0.99406	A	G	0.018259	G	A	+	0.619467	0.174761	0.000419116	0.0228265	1	1	714	1	0.98019	A	G	0.022826	G	A	+	1.23135
chr19:41253488	rs151246387	C19orf54	intron variant	A	0.0151515	A	0.024744	G	A	8.24962e-10	0.77761	0.126646	0.0225303	0.000374862	1.04761e-06	G	A	+	0.602721	0.263121	0.0225303	0.0182661	1	1	385	1	0.99364	A	G	0.018266	G	A	+	0.624848	0.174807	0.000374862	0.0228748	1	1	714	1	0.97762	A	G	0.022875	G	A	+	1.23124
chr19:41255768	rs4802088	C19orf54 / SNRPA	intron variant,upstream variant 2KB,utr variant 5 prime	T	0.0151515	T	0.024601	C	T	4.1203e-10	0.790043	0.126419	0.0223104	0.000212889	1.02385e-06	C	T	+	0.603687	0.26311	0.0223104	0.0182791	1	1	385	1	0.99283	T	C	0.018279	C	T	+	0.648928	0.174319	0.000212889	0.0232053	1	1	714	1	0.9692	T	C	0.023205	C	T	+	1.23083
chr19:41256492	rs117375307	C19orf54 / SNRPA	upstream variant 2KB,utr variant 5 prime	A	0.0151515	A	0.024608	G	A	2.21363e-10	0.800989	0.126225	0.0223846	0.000125619	1.01009e-06	G	A	+	0.603356	0.263112	0.0223846	0.0183118	1	1	385	1	0.99114	A	G	0.018312	G	A	+	0.670721	0.173925	0.000125619	0.0234567	1	1	714	1	0.9632	A	G	0.023457	G	A	+	1.22979
chr19:41257952	rs66743282	C19orf54 / SNRPA	intron variant,upstream variant 2KB	G	0.0964187	G	0.18029	A	G	1.24555e-11	-0.316469	0.0467126	0.0392512	2.86389e-09	0.00213016	A	G	+	-0.197912	0.0956703	0.0392512	0.156528	0.847307	1	385	1	0.98425	G	A	0.15653	A	G	+	-0.402437	0.066888	2.86389e-09	0.169595	0.688684	1	714	1	0.98782	G	A	0.1696	A	G	+	-0.268108
chr19:41258381	rs112046926	C19orf54 / SNRPA	intron variant,upstream variant 2KB	C	0.0247934	C	0.024717	T	C	3.67783e-11	0.826876	0.124972	0.022533	2.54762e-05	1.0016e-06	T	C	+	0.602576	0.263064	0.022533	0.0184196	1	1	385	1	0.98566	C	T	0.01842	T	C	+	0.725388	0.171134	2.54762e-05	0.0241721	1	1	714	1	0.96487	C	T	0.024172	T	C	+	1.22311
chr19:41258922	rs79570674	SNRPA	intron variant	C	0.0151515	C	0.02471	T	C	3.56109e-11	0.827239	0.124936	0.0225267	2.4752e-05	9.98544e-07	T	C	+	0.602554	0.263042	0.0225267	0.0184196	1	1	385	1	0.98552	C	T	0.01842	T	C	+	0.726116	0.171038	2.4752e-05	0.0241925	1	1	714	1	0.96515	C	T	0.024193	T	C	+	1.22341
chr19:41259393	rs113273976	SNRPA	intron variant	T	0.0964187	T	0.18018	C	T	9.25329e-12	-0.318609	0.0467328	0.0396335	1.95513e-09	0.00210998	C	T	+	-0.197464	0.09564	0.0396335	0.156065	0.84583	1	385	1	0.98579	T	C	0.15606	C	T	+	-0.407241	0.0669663	1.95513e-09	0.168875	0.688525	1	714	1	0.98763	T	C	0.16888	C	T	+	-0.268309
chr19:41260723	rs80208490	SNRPA	intron variant	G	0.0114784	G	0.026064	A	G	1.03562e-14	0.964226	0.124661	0.0017828	3.15993e-06	2.73954e-08	A	G	+	0.770262	0.244801	0.0017828	0.020752	1	1	385	1	0.99804	G	A	0.020752	A	G	+	0.845608	0.179993	3.15993e-06	0.0213796	1	1	714	1	0.97567	G	A	0.02138	A	G	+	1.34017
chr19:41263576	rs73047051	SNRPA	intron variant	A	0.0509642	A	0.1302	G	A	4.79533e-12	-0.362965	0.052516	0.00541009	1.58149e-08	0.00243377	G	A	+	-0.298735	0.106782	0.00541009	0.120994	0.810465	1	385	1	0.98043	A	G	0.121	G	A	+	-0.422631	0.0738956	1.58149e-08	0.130146	0.188178	1	714	1	0.98361	A	G	0.13015	G	A	+	-0.308499
chr19:41266479	rs11665867	SNRPA	intron variant	G	0.0996327	G	0.18534	A	G	2.1902e-15	-0.363708	0.0458644	0.00515945	2.16781e-11	0.000378606	A	G	+	-0.265088	0.0942292	0.00515945	0.164558	1	1	385	1	0.98904	G	A	0.16456	A	G	+	-0.447846	0.0658144	2.16781e-11	0.176341	1	1	714	1	0.99504	G	A	0.17634	A	G	+	-0.303418
chr19:41266842	rs144761778	SNRPA	intron variant	C	0.0123967	C	0.026081	T	C	7.71037e-15	0.96453	0.124099	0.00177417	2.32913e-06	2.86626e-08	T	C	+	0.77029	0.244697	0.00177417	0.0207545	1	1	385	1	0.99868	C	T	0.020755	T	C	+	0.849985	0.178497	2.32913e-06	0.0215259	1	1	714	1	0.98522	C	T	0.021526	T	C	+	1.33602
chr19:41269288	rs2279011	SNRPA	intron variant	T	0.397612	G	0.47058	G	T	4.39108e-12	-0.243904	0.0352259	0.0026893	1.09116e-06	9.01364e-05	G	T	+	-0.214406	0.0709705	0.0026893	0.528567	0.682386	1	385	1	0.99998	G	T	0.47143	G	T	+	-0.24431	0.0496803	1.09116e-06	0.548529	0.173648	1	714	1	0.9988	G	T	0.45148	G	T	+	-0.269317
chr19:41269365	rs4803365	SNRPA	intron variant	A	0.0257117	A	0.026097	G	A	6.89186e-15	0.964332	0.123847	0.0017694	2.06966e-06	2.92615e-08	G	A	+	0.770325	0.244645	0.0017694	0.020757	1	1	385	1	0.99893	A	G	0.020757	G	A	+	0.851239	0.177843	2.06966e-06	0.0215863	1	1	714	1	0.98964	A	G	0.021586	G	A	+	1.334
chr19:41271534	rs112889062	SNRPA	downstream variant 500B	T	0.0266299	T	0.026202	C	T	6.53628e-15	0.96325	0.123602	0.00176479	1.92981e-06	2.9957e-08	C	T	+	0.770203	0.244546	0.00176479	0.0207792	1	1	385	1	0.99873	T	C	0.020779	C	T	+	0.850703	0.177195	1.92981e-06	0.0217984	1	1	714	1	0.98734	T	C	0.021798	C	T	+	1.33231
chr19:41271825	rs144374087	-	-	C	0.0114784	C	0.026098	G	C	6.2184e-15	0.964037	0.123603	0.00177199	1.85058e-06	2.96471e-08	G	C	+	0.769855	0.24453	0.00177199	0.0207675	1	1	385	1	0.99943	C	G	0.020768	G	C	+	0.852253	0.177198	1.85058e-06	0.021642	1	1	714	1	0.99423	C	G	0.021642	G	C	+	1.33285
chr19:41273622	rs144243973	-	-	A	0.0114784	A	0.026103	G	A	5.78125e-15	0.963701	0.123415	0.00177364	1.70563e-06	3.00498e-08	G	A	+	0.769558	0.244458	0.00177364	0.0207742	1	1	385	1	0.99975	A	G	0.020774	G	A	+	0.852877	0.17671	1.70563e-06	0.0216834	1	1	714	1	0.99779	A	G	0.021683	G	A	+	1.33163
chr19:41273699	rs7254192	-	-	A	0.401286	G	0.4706	G	A	3.87525e-12	-0.244342	0.0351993	0.00245781	1.05332e-06	9.01373e-05	G	A	+	-0.215691	0.0707444	0.00245781	0.527209	0.758997	1	385	1	0.99971	G	A	0.4728	G	A	+	-0.244662	0.0496798	1.05332e-06	0.548473	0.173648	1	714	1	0.99936	G	A	0.45153	G	A	+	-0.269326
chr19:41273971	rs139707534	-	-	C	0.0325987	C	0.026113	T	C	3.99527e-14	0.926895	0.122587	0.00177464	8.76564e-06	3.02507e-08	T	C	+	0.769382	0.244415	0.00177464	0.0207755	1	1	385	1	0.99981	C	T	0.020775	T	C	+	0.78064	0.174306	8.76564e-06	0.0223913	1	1	714	1	0.99851	C	T	0.022391	T	C	+	1.331
chr19:41275725	rs191883259	-	-	T	0.0119376	T	0.02762	C	T	9.51525e-15	0.952616	0.122988	0.00213575	1.38735e-06	6.33926e-08	C	T	+	0.755906	0.244481	0.00213575	0.0216364	1	1	385	1	0.96342	T	C	0.021636	C	T	+	0.859693	0.176573	1.38735e-06	0.0220678	1	1	714	1	0.98289	T	C	0.022068	C	T	+	1.28417
chr19:41276055	rs116972110	-	-	T	0.0123967	T	0.026109	G	T	5.3774e-15	0.964953	0.123431	0.00177499	1.59297e-06	3.02886e-08	G	T	+	0.769319	0.244399	0.00177499	0.0207792	1	1	385	1	1	T	G	0.020779	G	T	+	0.855821	0.176806	1.59297e-06	0.0216577	1	1	714	1	0.99776	T	G	0.021658	G	T	+	1.33094
chr19:41276886	rs11672227	-	-	T	0.0968779	T	0.18541	C	T	1.64192e-15	-0.364897	0.0458082	0.00526155	1.55086e-11	0.000371509	C	T	+	-0.264297	0.0941635	0.00526155	0.164336	1	1	385	1	0.9907	T	C	0.16433	C	T	+	-0.450453	0.0657028	1.55086e-11	0.175756	1	1	714	1	0.99974	T	C	0.17576	C	T	+	-0.303582
chr19:41278493	rs146641468	-	-	C	0.0114784	C	0.026117	A	C	5.11909e-15	0.967573	0.123668	0.00177499	1.54271e-06	3.02886e-08	A	C	+	0.769319	0.244399	0.00177499	0.0207792	1	1	385	1	1	C	A	0.020779	A	C	+	0.860427	0.177516	1.54271e-06	0.0215546	1	1	714	1	0.9943	C	A	0.021555	A	C	+	1.33094
chr19:41278874	rs113322546	-	-	C	0.100092	C	0.18524	A	C	1.63119e-15	-0.364931	0.0458077	0.00529004	1.55027e-11	0.000367248	A	C	+	-0.264118	0.0941593	0.00529004	0.164292	1	1	385	1	0.9909	C	A	0.1643	A	C	+	-0.450473	0.0657052	1.55027e-11	0.175749	1	1	714	1	0.99969	C	A	0.17575	A	C	+	-0.303827
chr19:41279142	rs141788519	MIA	upstream variant 2KB	T	0.0123967	T	0.02612	C	T	5.09287e-15	0.968307	0.123752	0.00177499	1.54202e-06	3.02886e-08	C	T	+	0.769319	0.244399	0.00177499	0.0207792	1	1	385	1	1	T	C	0.020779	C	T	+	0.861661	0.177767	1.54202e-06	0.0215196	1	1	714	1	0.99306	T	C	0.02152	C	T	+	1.33094
chr19:41280048	rs146221490	MIA-RAB4B / MIA	upstream variant 2KB	C	0.0114784	C	0.026125	G	C	4.98582e-15	0.969453	0.123856	0.00177499	1.52076e-06	3.02886e-08	G	C	+	0.769319	0.244399	0.00177499	0.0207792	1	1	385	1	1	C	G	0.020779	G	C	+	0.863691	0.178081	1.52076e-06	0.0214566	1	1	714	1	0.99232	C	G	0.021457	G	C	+	1.33094
chr19:41280550	rs2233149	MIA-RAB4B / MIA	upstream variant 2KB	G	0.0114784	G	0.026127	T	G	4.97188e-15	0.969877	0.123904	0.00177499	1.51897e-06	3.03697e-08	T	G	+	0.769319	0.244399	0.00177499	0.0207792	1	1	385	1	1	G	T	0.020779	T	G	+	0.864502	0.178239	1.51897e-06	0.0214252	1	1	714	1	0.99195	G	T	0.021425	T	G	+	1.33068
chr19:41280801	rs112937354	MIA-RAB4B / MIA	upstream variant 2KB	A	0.0151515	A	0.035844	G	A	2.04645e-10	0.583455	0.0917697	0.017256	3.62008e-05	7.35138e-06	G	A	+	0.410575	0.171667	0.017256	0.0457736	1	1	385	1	0.96778	A	G	0.045774	G	A	+	0.554614	0.133413	3.62008e-05	0.0383735	1	1	714	1	0.99616	A	G	0.038373	G	A	+	0.819297
chr19:41282372	rs117248593	MIA-RAB4B / MIA / RAB4B-EGLN2 / RAB4B	intron variant,upstream variant 2KB	T	0.013315	T	0.02619	C	T	5.19496e-15	0.97072	0.1241	0.00167885	1.69177e-06	3.02717e-08	C	T	+	0.773364	0.24439	0.00167885	0.0208466	1	1	385	1	0.99673	T	C	0.020847	C	T	+	0.863334	0.178814	1.69177e-06	0.0216913	1	1	714	1	0.97485	T	C	0.021691	C	T	+	1.33108
chr19:41282545	rs117044563	MIA-RAB4B / MIA / RAB4B-EGLN2 / RAB4B	intron variant,upstream variant 2KB	A	0.0505051	A	0.13014	G	A	3.47476e-12	-0.36518	0.0524906	0.00571257	1.08927e-08	0.00231657	G	A	+	-0.296536	0.106682	0.00571257	0.120476	0.810465	1	385	1	0.98439	A	G	0.12048	G	A	+	-0.42727	0.0738548	1.08927e-08	0.129011	0.180186	1	714	1	0.99038	A	G	0.12901	G	A	+	-0.310041
chr19:41283467	rs79016062	MIA-RAB4B / MIA / RAB4B-EGLN2 / RAB4B	intron variant,upstream variant 2KB	T	0.0114784	T	0.026146	G	T	5.56347e-15	0.9707	0.124234	0.00177499	1.71065e-06	3.02042e-08	G	T	+	0.769319	0.244399	0.00177499	0.0207792	1	1	385	1	1	T	G	0.020779	G	T	+	0.864853	0.179214	1.71065e-06	0.0210461	1	1	714	1	0.99826	T	G	0.021046	G	T	+	1.33126
chr19:41284397	rs141715458	MIA-RAB4B / RAB4B-EGLN2 / RAB4B	intron variant	C	0.00964187	C	0.024751	T	C	4.81794e-15	0.986605	0.125978	0.00183407	1.75458e-06	2.04412e-08	T	C	+	0.788086	0.251146	0.00183407	0.0198701	1	1	385	1	0.986	C	T	0.01987	T	C	+	0.863924	0.179215	1.75458e-06	0.0210084	1	1	714	1	1	C	T	0.021008	T	C	+	1.38426
chr19:41284546	rs146247868	MIA-RAB4B / RAB4B-EGLN2 / RAB4B	intron variant	A	0.0114784	A	0.026153	G	A	5.70628e-15	0.970384	0.124244	0.00177499	1.75458e-06	3.0019e-08	G	A	+	0.769319	0.244399	0.00177499	0.0207792	1	1	385	1	1	A	G	0.020779	G	A	+	0.863924	0.179215	1.75458e-06	0.0210084	1	1	714	1	1	A	G	0.021008	G	A	+	1.33191
chr19:41285873	rs4803367	MIA-RAB4B / RAB4B-EGLN2 / RAB4B	intron variant	G	0.0114784	G	0.02616	T	G	5.6947e-15	0.970449	0.124249	0.00177499	1.75458e-06	2.99094e-08	T	G	+	0.769319	0.244399	0.00177499	0.0207792	1	1	385	1	1	G	T	0.020779	T	G	+	0.863924	0.179215	1.75458e-06	0.0210084	1	1	714	1	1	G	T	0.021008	T	G	+	1.33223
chr19:41287535	rs77510272	MIA-RAB4B / RAB4B-EGLN2 / RAB4B	intron variant	A	0.0174472	A	0.056441	G	A	2.7962e-09	-0.442633	0.0744781	0.0041852	2.2953e-06	0.0163745	G	A	+	-0.436301	0.151426	0.0041852	0.0523318	0.26911	1	385	1	0.98408	A	G	0.052331	G	A	+	-0.503197	0.105604	2.2953e-06	0.0613814	0.334318	1	714	1	0.96667	A	G	0.061381	G	A	+	-0.341009
chr19:41287573	rs142449117	MIA-RAB4B / RAB4B-EGLN2 / RAB4B	intron variant	G	0.0114784	G	0.026169	C	G	5.67191e-15	0.97056	0.124255	0.00177499	1.75659e-06	2.96654e-08	C	G	+	0.769319	0.244399	0.00177499	0.0207792	1	1	385	1	1	G	C	0.020779	C	G	+	0.863886	0.179216	1.75659e-06	0.0210097	1	1	714	1	0.99993	G	C	0.02101	C	G	+	1.33282
chr19:41289397	rs12973666	MIA-RAB4B / RAB4B-EGLN2 / RAB4B	intron variant	C	0.418733	G	0.47029	G	C	4.07033e-12	-0.244774	0.0352968	0.00194283	1.4148e-06	9.03167e-05	G	C	+	-0.221771	0.071067	0.00194283	0.527829	0.609116	1	385	1	0.9987	G	C	0.47216	G	C	+	-0.242477	0.0498434	1.4148e-06	0.547767	0.174952	1	714	1	0.99396	G	C	0.45224	G	C	+	-0.269352
chr19:41289586	rs79276295	MIA-RAB4B / RAB4B-EGLN2 / RAB4B	intron variant	T	0.0183655	T	0.044399	G	T	2.52746e-08	-0.525134	0.0942559	0.0636029	8.49067e-06	0.00248472	G	T	+	-0.357198	0.192002	0.0636029	0.03586	0.399025	1	385	1	0.87962	T	G	0.03586	G	T	+	-0.63622	0.141837	8.49067e-06	0.0417565	1	1	714	1	0.81036	T	G	0.041756	G	T	+	-0.497257
chr19:41291119	rs17726276	MIA-RAB4B / RAB4B-EGLN2 / RAB4B	intron variant	A	0.41506	G	0.47033	G	A	4.11967e-12	-0.244729	0.035299	0.00195866	1.42103e-06	9.02599e-05	G	A	+	-0.221629	0.0710772	0.00195866	0.527736	0.609116	1	385	1	0.99878	G	A	0.47227	G	A	+	-0.242441	0.0498452	1.42103e-06	0.547738	0.174952	1	714	1	0.99374	G	A	0.45227	G	A	+	-0.269372
chr19:41292404	rs2604894	MIA-RAB4B / RAB4B-EGLN2 / RAB4B	intron variant	A	0.406795	A	0.38429	A	G	2.4023e-20	-0.343652	0.0371807	1.53758e-06	3.04679e-09	2.68688e-07	A	G	+	-0.353872	0.072462	1.53758e-06	0.61956	0.746122	0.99999	385	1	0.96646	A	G	0.38044	A	G	+	-0.319639	0.0532197	3.04679e-09	0.646429	0.934753	0.999986	714	1	0.97459	A	G	0.35357	A	G	+	-0.377296
chr19:41294910	rs113557544	MIA-RAB4B / RAB4B-EGLN2 / RAB4B	intron variant	T	0.0247934	T	0.025969	C	T	6.16958e-15	0.971859	0.12459	0.00185091	1.75366e-06	3.01902e-08	C	T	+	0.769596	0.245469	0.00185091	0.0207001	1	1	385	1	0.99605	T	C	0.0207	C	T	+	0.863946	0.179216	1.75366e-06	0.0210111	1	1	714	1	0.99986	T	C	0.021011	C	T	+	1.33983
chr19:41295177	rs34842744	MIA-RAB4B / RAB4B-EGLN2 / RAB4B	intron variant	G	0.240129	G	0.31358	A	G	4.36349e-13	-0.278324	0.0384224	0.00102975	3.28569e-09	0.00374639	A	G	+	-0.257821	0.0779416	0.00102975	0.278239	0.899558	1	385	1	0.9948	G	A	0.27824	A	G	+	-0.33111	0.0552482	3.28569e-09	0.309891	0.541552	1	714	1	0.99256	G	A	0.30989	A	G	+	-0.208155
chr19:41296117	rs2604911	MIA-RAB4B / RAB4B-EGLN2 / RAB4B	intron variant	G	0.214417	G	0.28745	C	G	1.61112e-23	-0.386585	0.0386798	8.68043e-06	1.70986e-14	4.83631e-06	C	G	+	-0.358343	0.0794689	8.68043e-06	0.257469	0.59395	1	385	1	0.9946	G	C	0.25747	C	G	+	-0.437502	0.0558271	1.70986e-14	0.288621	0.362101	1	714	1	0.99352	G	C	0.28862	C	G	+	-0.327713
chr19:41296479	rs113336186	MIA-RAB4B / RAB4B-EGLN2 / RAB4B	intron variant	T	0.0229568	T	0.026243	G	T	5.58822e-15	0.971093	0.124293	0.00177096	1.75324e-06	2.90949e-08	G	T	+	0.769683	0.244462	0.00177096	0.020778	1	1	385	1	0.99955	T	G	0.020778	G	T	+	0.863953	0.179215	1.75324e-06	0.0210097	1	1	714	1	0.99993	T	G	0.02101	G	T	+	1.33485
chr19:41297106	rs73047068	MIA-RAB4B / RAB4B-EGLN2 / RAB4B	intron variant	C	0.0982553	C	0.18484	G	C	1.99485e-15	-0.36259	0.0456567	0.00590544	2.03497e-11	0.000319149	G	C	+	-0.260517	0.0940967	0.00590544	0.163926	1	1	385	1	0.99323	C	G	0.16392	G	C	+	-0.446343	0.0655001	2.03497e-11	0.175827	0.796359	1	714	1	0.99834	C	G	0.17583	G	C	+	-0.305281
chr19:41297254	rs2604910	MIA-RAB4B / RAB4B-EGLN2 / RAB4B	intron variant	T	0.213958	T	0.28729	C	T	1.65626e-23	-0.386395	0.0386714	8.80733e-06	1.77496e-14	4.74681e-06	C	T	+	-0.358042	0.0794592	8.80733e-06	0.257419	0.59395	1	385	1	0.99498	T	C	0.25742	C	T	+	-0.437103	0.0558124	1.77496e-14	0.288613	0.362101	1	714	1	0.99372	T	C	0.28861	C	T	+	-0.327928
chr19:41297615	rs2604909	MIA-RAB4B / RAB4B-EGLN2 / RAB4B	intron variant	T	0.21258	T	0.28728	C	T	1.67564e-23	-0.386325	0.0386688	8.8515e-06	1.79446e-14	4.73212e-06	C	T	+	-0.357944	0.0794573	8.8515e-06	0.257419	0.59395	1	385	1	0.99506	T	C	0.25742	C	T	+	-0.436981	0.0558076	1.79446e-14	0.288613	0.362101	1	714	1	0.99378	T	C	0.28861	C	T	+	-0.327954
chr19:41299066	rs73047073	MIA-RAB4B / RAB4B-EGLN2 / RAB4B	intron variant	T	0.0982553	T	0.18479	C	T	2.08179e-15	-0.362108	0.0456264	0.00598711	2.14905e-11	0.00031424	C	T	+	-0.260022	0.0940734	0.00598711	0.163887	1	1	385	1	0.99381	T	C	0.16388	C	T	+	-0.445424	0.0654456	2.14905e-11	0.175893	0.796359	1	714	1	0.99885	T	C	0.17589	C	T	+	-0.305411
chr19:41299761	rs111684981	MIA-RAB4B / RAB4B-EGLN2 / RAB4B	intron variant	G	0.023416	G	0.026262	A	G	5.56071e-15	0.971302	0.12431	0.00176985	1.75073e-06	2.89542e-08	A	G	+	0.769825	0.244493	0.00176985	0.0207767	1	1	385	1	0.99937	G	A	0.020777	A	G	+	0.864059	0.179227	1.75073e-06	0.0210071	1	1	714	1	0.99993	G	A	0.021007	A	G	+	1.33543
chr19:41299866	rs149755483	MIA-RAB4B / RAB4B-EGLN2 / RAB4B	intron variant	C	0.0114784	C	0.026255	A	C	5.54914e-15	0.971333	0.12431	0.00176985	1.75073e-06	2.88785e-08	A	C	+	0.769825	0.244493	0.00176985	0.0207767	1	1	385	1	0.99937	C	A	0.020777	A	C	+	0.864059	0.179227	1.75073e-06	0.0210071	1	1	714	1	0.99993	C	A	0.021007	A	C	+	1.33553
chr19:41300469	rs78469339	MIA-RAB4B / RAB4B-EGLN2 / RAB4B	intron variant	T	0.0500459	T	0.099667	A	T	6.09912e-10	0.366555	0.0592378	0.244477	2.69989e-07	0.00014254	A	T	+	0.141309	0.121225	0.244477	0.105804	0.0134927	1	385	1	0.98531	T	A	0.1058	A	T	+	0.435706	0.0838888	2.69989e-07	0.0971569	0.0844695	1	714	1	0.97243	T	A	0.097157	A	T	+	0.43068
chr19:41301069	rs7251781	MIA-RAB4B / RAB4B-EGLN2 / RAB4B	intron variant	G	0.023416	G	0.031601	A	G	2.72772e-11	0.772901	0.116041	0.00318511	8.35054e-05	3.04633e-06	A	G	+	0.667753	0.224968	0.00318511	0.0251312	1	1	385	1	0.95997	G	A	0.025131	A	G	+	0.672359	0.169906	8.35054e-05	0.0238776	1	1	714	1	0.98932	G	A	0.023877	A	G	+	1.02999
chr19:41301115	rs7252227	MIA-RAB4B / RAB4B-EGLN2 / RAB4B	intron variant	G	0.443985	G	0.34048	G	T	1.70348e-16	-0.31176	0.0378289	3.28302e-05	8.59185e-09	3.55324e-05	G	T	+	-0.307791	0.0732265	3.28302e-05	0.641545	0.657673	1	385	1	0.9999	G	T	0.35845	G	T	+	-0.31635	0.0542911	8.59185e-09	0.682528	1	1	714	1	0.99825	G	T	0.31747	G	T	+	-0.307331
chr19:41302140	rs149397079	MIA-RAB4B / RAB4B-EGLN2 / RAB4B	intron variant	C	0.0114784	C	0.026277	A	C	5.44273e-15	0.971879	0.124341	0.00176321	1.73416e-06	2.86355e-08	A	C	+	0.770146	0.244507	0.00176321	0.0207792	1	1	385	1	0.99911	C	A	0.020779	A	C	+	0.864599	0.179266	1.73416e-06	0.0210034	1	1	714	1	0.99963	C	A	0.021004	A	C	+	1.33654
chr19:41302375	rs117947334	MIA-RAB4B / RAB4B-EGLN2 / RAB4B	intron variant	T	0.0114784	T	0.026278	C	T	5.44525e-15	0.971902	0.124345	0.00176321	1.73227e-06	2.86871e-08	C	T	+	0.770146	0.244507	0.00176321	0.0207792	1	1	385	1	0.99911	T	C	0.020779	C	T	+	0.864666	0.179271	1.73227e-06	0.0210027	1	1	714	1	0.99959	T	C	0.021003	C	T	+	1.33654
chr19:41302501	rs45600135	MIA-RAB4B / RAB4B-EGLN2 / RAB4B	intron variant	A	0.0114784	A	0.02628	G	A	5.4286e-15	0.971933	0.124343	0.00175982	1.73227e-06	2.86492e-08	G	A	+	0.770235	0.24449	0.00175982	0.0207792	1	1	385	1	0.99898	A	G	0.020779	G	A	+	0.864666	0.179271	1.73227e-06	0.0210027	1	1	714	1	0.99959	A	G	0.021003	G	A	+	1.33659
chr19:41302706	rs7937	MIA-RAB4B / RAB4B-EGLN2 / RAB4B	intron variant,nc transcript variant,utr variant 3 prime	C	0.481635	C	0.36634	C	T	1.39711e-14	-0.387221	0.0503105	4.96649e-07	-1	9.86145e-09	C	T	+	-0.361385	0.0706404	4.96649e-07	0.619481	0.914193	1	385	0	1	C	T	0.38052	NA	NA	NA	NA	NA	NA	NA	NA	NA	NA	NA	NA	C	T	0.33894	C	T	+	-0.411928
chr19:41302949	rs2644899	MIA-RAB4B / RAB4B-EGLN2 / RAB4B	downstream variant 500B,intron variant	G	0.245638	G	0.22009	G	T	2.18608e-15	-0.352101	0.0443995	1.72072e-06	1.22916e-06	4.26529e-05	G	T	+	-0.402444	0.0828085	1.72072e-06	0.772623	0.664401	1	385	1	0.99928	G	T	0.22737	G	T	+	-0.321755	0.0657521	1.22916e-06	0.800307	0.100203	1	714	1	0.999	G	T	0.19969	G	T	+	-0.350908
chr19:41303000	rs79927284	N/A	N/A	G	0.446	G	0.34046	G	A	1.37254e-15	-0.303582	0.0380053	3.29151e-05	7.01835e-08	3.39372e-05	G	A	+	-0.307756	0.0732289	3.29151e-05	0.641547	0.657673	1	385	1	0.99986	G	A	0.35845	G	A	+	-0.298689	0.0548177	7.01835e-08	0.68579	1	1	714	1	0.99289	G	A	0.31421	G	A	+	-0.30819
chr19:41305530	rs34406232	EGLN2 /RAB4B-EGLN2	intron variant,utr variant 5 prime	A	0.0119376	A	0.02607	C	A	3.39419e-15	0.99259	0.126035	0.00180999	1.23972e-06	2.85826e-08	C	A	+	0.789791	0.251371	0.00180999	0.0198781	1	1	385	1	0.98379	A	C	0.019878	C	A	+	0.889127	0.181762	1.23972e-06	0.0206743	1	1	714	1	0.9873	A	C	0.020674	C	A	+	1.33749
chr19:41308415	rs73047085	EGLN2 /RAB4B-EGLN2	intron variant	T	0.0982553	T	0.18598	G	T	9.27478e-16	-0.364697	0.0453824	0.00652387	1.14628e-11	0.000213257	G	T	+	-0.253216	0.0925724	0.00652387	0.16626	0.854805	1	385	1	0.9994	T	G	0.16626	G	T	+	-0.45081	0.065317	1.14628e-11	0.176475	0.797837	1	714	1	0.99996	T	G	0.17648	G	T	+	-0.313197
chr19:41308983	rs76403165	EGLN2 /RAB4B-EGLN2	intron variant	A	0.0987144	A	0.18604	G	A	9.12292e-16	-0.364732	0.0453754	0.00656391	1.14326e-11	0.000209016	G	A	+	-0.253073	0.0925896	0.00656391	0.166156	0.854805	1	385	1	0.99925	A	G	0.16616	G	A	+	-0.450833	0.0653165	1.14326e-11	0.176471	0.797837	1	714	1	1	A	G	0.17647	G	A	+	-0.313426
chr19:41309150	rs117391664	EGLN2 /RAB4B-EGLN2	intron variant	A	0.010101	A	0.025749	G	A	2.3683e-15	1.00481	0.126865	0.00183119	9.21244e-07	2.82758e-08	G	A	+	0.78961	0.251594	0.00183119	0.0198232	1	1	385	1	0.98469	A	G	0.019823	G	A	+	0.911896	0.184154	9.21244e-07	0.0202381	1	1	714	1	0.98194	A	G	0.020238	G	A	+	1.33888
chr19:41309211	rs2644916	EGLN2 /RAB4B-EGLN2	intron variant	T	0.21809	T	0.18513	T	C	4.01313e-09	-0.279298	0.0474701	1.83223e-05	0.000411361	0.0160941	T	C	+	-0.377816	0.0870625	1.83223e-05	0.798706	0.751035	1	385	1	0.99405	T	C	0.20129	T	C	+	-0.249185	0.0701994	0.000411361	0.830285	0.182511	1	714	1	0.99756	T	C	0.16971	T	C	+	-0.223592
chr19:41309336	rs118038652	EGLN2 /RAB4B-EGLN2	intron variant	C	0.020202	C	0.055457	T	C	1.90768e-10	-0.478162	0.0750813	0.000359475	1.12251e-06	0.0175036	T	C	+	-0.559913	0.155502	0.000359475	0.0489586	0.230478	1	385	1	0.97611	C	T	0.048958	T	C	+	-0.519578	0.105779	1.12251e-06	0.0615369	0.334318	1	714	1	0.95964	C	T	0.061537	T	C	+	-0.338921
chr19:41309590	rs117851058	EGLN2 /RAB4B-EGLN2	intron variant	A	0.0105601	A	0.025722	G	A	1.76781e-15	1.00796	0.126681	0.00183201	6.99416e-07	2.82636e-08	G	A	+	0.78966	0.251621	0.00183201	0.0198182	1	1	385	1	0.98472	A	G	0.019818	G	A	+	0.919072	0.183557	6.99416e-07	0.0214942	1	1	714	1	0.93178	A	G	0.021494	G	A	+	1.33911
chr19:41310888	rs117821847	EGLN2 /RAB4B-EGLN2	intron variant	T	0.010101	T	0.025654	C	T	2.16609e-15	1.00866	0.127172	0.00183052	8.50996e-07	2.84297e-08	C	T	+	0.790235	0.251784	0.00183052	0.0198119	1	1	385	1	0.98375	T	C	0.019812	C	T	+	0.918543	0.184901	8.50996e-07	0.0200407	1	1	714	1	0.98346	T	C	0.020041	C	T	+	1.34025
chr19:41311922	rs117139969	EGLN2 /RAB4B-EGLN2	intron variant	G	0.010101	G	0.025638	T	G	2.10812e-15	1.01039	0.127337	0.00184848	8.2888e-07	2.82188e-08	T	G	+	0.790419	0.252079	0.00184848	0.0198052	1	1	385	1	0.98181	G	T	0.019805	T	G	+	0.921076	0.185213	8.2888e-07	0.0199264	1	1	714	1	0.9856	G	T	0.019926	T	G	+	1.34159
chr19:41312261	rs10416308	EGLN2 /RAB4B-EGLN2	intron variant	A	0.205693	A	0.14247	G	A	2.32001e-08	0.281954	0.0504727	0.143043	2.74346e-06	0.00223308	G	A	+	0.149852	0.102108	0.143043	0.146836	0.224357	1	385	1	0.99339	A	G	0.14683	G	A	+	0.344432	0.0728541	2.74346e-06	0.133933	0.106633	1	714	1	0.99243	A	G	0.13393	G	A	+	0.287396
chr19:41312612	rs76443752	EGLN2 /RAB4B-EGLN2	intron variant (EGLN2 top-SNP in meta)	C	0.100551	C	0.18586	G	C	7.8672e-16	-0.36619	0.0454541	0.00658857	1.01381e-11	0.000199985	G	C	+	-0.253281	0.0927084	0.00658857	0.166117	0.854805	1	385	1	0.99633	C	G	0.16612	G	C	+	-0.45274	0.0654203	1.01381e-11	0.176325	0.797837	1	714	1	0.99719	C	G	0.17632	G	C	+	-0.315119
chr19:41313261	rs144553930	EGLN2 /RAB4B-EGLN2	intron variant	T	0.010101	T	0.025618	C	T	2.07629e-15	1.01202	0.127511	0.0018687	8.17671e-07	2.78272e-08	C	T	+	0.790814	0.252468	0.0018687	0.0198002	1	1	385	1	0.97911	T	C	0.0198	C	T	+	0.922877	0.185474	8.17671e-07	0.019783	1	1	714	1	0.98981	T	C	0.019783	C	T	+	1.34376
chr19:41314720	rs10405596	EGLN2 /RAB4B-EGLN2	downstream variant 500B	T	0.161616	T	0.14249	C	T	2.18325e-08	0.282877	0.0505425	0.142604	2.65831e-06	0.00216273	C	T	+	0.150238	0.102258	0.142604	0.146823	0.224357	1	385	1	0.99074	T	C	0.14682	C	T	+	0.345425	0.0729621	2.65831e-06	0.133855	0.104232	1	714	1	0.98898	T	C	0.13386	C	T	+	0.28864
chr19:41315326	rs149812270	-	-	C	0.010101	C	0.025595	A	C	2.14827e-15	1.01288	0.127688	0.00190932	8.31504e-07	2.75468e-08	A	C	+	0.791263	0.253136	0.00190932	0.0197805	1	1	385	1	0.97501	C	A	0.01978	A	C	+	0.922852	0.185594	8.31504e-07	0.0197954	1	1	714	1	0.988	C	A	0.019796	A	C	+	1.34624
chr19:41315671	rs73047100	-	-	G	0.0977961	G	0.18566	A	G	6.38924e-16	-0.368571	0.0456059	0.00682505	7.7245e-12	0.000195442	A	G	+	-0.252992	0.093007	0.00682505	0.166032	0.854805	1	385	1	0.98876	G	A	0.16603	A	G	+	-0.457019	0.0656493	7.7245e-12	0.176222	0.797837	1	714	1	0.99025	G	A	0.17622	A	G	+	-0.316621
chr19:41316103	rs191262708	-	-	C	0.00459137	C	0.029927	T	C	2.00419e-08	0.509694	0.0908281	0.0363043	3.27514e-05	0.00106679	T	C	+	0.400043	0.190411	0.0363043	0.0378949	0.421706	1	385	1	0.93048	C	T	0.037895	T	C	+	0.499636	0.119515	3.27514e-05	0.0505828	0.705781	1	714	1	0.94555	C	T	0.050583	T	C	+	0.64996
chr19:41316434	rs141353121	-	-	T	0.0408632	T	0.057712	G	T	1.70518e-11	-0.499865	0.0742822	0.000357296	6.96691e-08	0.0177657	G	T	+	-0.553659	0.153696	0.000357296	0.0515565	0.26911	1	385	1	0.9633	T	G	0.051556	G	T	+	-0.575369	0.105569	6.96691e-08	0.0641071	0.520907	1	714	1	0.92948	T	G	0.064107	G	T	+	-0.329775
chr19:41316746	rs11668644	-	-	G	0.237833	G	0.18342	G	C	7.60244e-09	-0.266947	0.0462083	2.28959e-05	0.000969739	0.00910508	G	C	+	-0.372433	0.0868562	2.28959e-05	0.794727	0.875621	0.999987	385	1	0.97355	G	C	0.20527	G	C	+	-0.217634	0.0656882	0.000969739	0.782495	1	0.999978	714	1	0.8988	G	C	0.21751	G	C	+	-0.247154
chr19:41317934	rs4803370	-	-	G	0.0119376	G	0.025875	A	G	3.0081e-15	1.01242	0.128307	0.0019876	1.00147e-06	3.05067e-08	A	G	+	0.794786	0.255254	0.0019876	0.0198949	1	1	385	1	0.95397	G	A	0.019895	A	G	+	0.917879	0.185995	1.00147e-06	0.020194	1	1	714	1	0.96648	G	A	0.020194	A	G	+	1.35012
chr19:41318306	rs11083567	-	-	A	0.175849	A	0.15403	G	A	2.03723e-08	0.279449	0.0498232	0.129955	2.99214e-06	0.00196693	G	A	+	0.151468	0.0998099	0.129955	0.159985	0.345597	0.999982	385	1	0.96186	A	G	0.15999	G	A	+	0.340978	0.0724024	2.99214e-06	0.141879	0.163486	0.999989	714	1	0.96229	A	G	0.14188	G	A	+	0.286439
chr19:41318649	rs112646411	-	-	A	0.0977961	A	0.18517	G	A	3.09654e-14	-0.349973	0.0460841	0.00808895	5.85378e-10	0.000187681	G	A	+	-0.249469	0.0937019	0.00808895	0.164461	0.851783	1	385	1	0.97294	A	G	0.16446	G	A	+	-0.41675	0.0663406	5.85378e-10	0.188852	1	0.999985	714	1	0.93939	A	G	0.18885	G	A	+	-0.321572
chr19:41319116	rs11083568	-	-	A	0.191919	A	0.15262	C	A	1.62975e-08	0.282724	0.0500635	0.11883	3.02157e-06	0.00181244	C	A	+	0.157659	0.100854	0.11883	0.158578	0.185614	0.999977	385	1	0.96291	A	C	0.15858	C	A	+	0.341744	0.0725968	3.02157e-06	0.141875	0.16641	1	714	1	0.9581	A	C	0.14187	C	A	+	0.28976
chr19:41319626	rs193122850	-	-	G	0.0146924	G	0.026607	A	G	1.84113e-13	0.924006	0.125547	0.00169704	1.27522e-05	1.58025e-07	A	G	+	0.810535	0.256397	0.00169704	0.0202741	1	1	385	1	0.92848	G	A	0.020274	A	G	+	0.781055	0.177691	1.27522e-05	0.0231982	1	1	714	1	0.93837	G	A	0.023198	A	G	+	1.27158
chr19:41319791	rs73048915	-	-	A	0.0964187	A	0.18517	G	A	2.17223e-14	-0.352952	0.046198	0.00840136	3.74467e-10	0.00018433	G	A	+	-0.248783	0.0939037	0.00840136	0.1644	0.851783	1	385	1	0.96769	A	G	0.1644	G	A	+	-0.422772	0.0665266	3.74467e-10	0.188612	1	0.999985	714	1	0.93505	A	G	0.18861	G	A	+	-0.32267
chr19:41319975	rs113614917	-	-	T	0.0964187	T	0.18517	C	T	2.6343e-14	-0.352536	0.0462941	0.0084559	4.54685e-10	0.0001838	C	T	+	-0.248656	0.0939346	0.0084559	0.164381	0.851783	0.999982	385	1	0.96687	T	C	0.16438	C	T	+	-0.422357	0.0667936	4.54685e-10	0.187752	1	0.999985	714	1	0.93047	T	C	0.18775	C	T	+	-0.32285
chr19:41319980	rs140817220	-	-	A	0.0119376	A	0.02582	G	A	2.89488e-15	1.01647	0.128743	0.00210866	9.1674e-07	3.00612e-08	G	A	+	0.794887	0.256766	0.00210866	0.0198703	1	1	385	1	0.94404	A	G	0.01987	G	A	+	0.922715	0.186302	9.1674e-07	0.0199487	1	1	714	1	0.97363	A	G	0.019949	G	A	+	1.35635
chr19:41320459	rs10423139	-	-	G	0.229568	G	0.20972	C	G	1.06153e-17	0.371538	0.0433682	0.00497996	1.29614e-11	3.81805e-06	C	G	+	0.246831	0.0873789	0.00497996	0.227932	0.191991	0.999963	385	1	0.96619	G	C	0.22793	C	G	+	0.432237	0.0627956	1.29614e-11	0.204126	0.489666	0.999985	714	1	0.9477	G	C	0.20413	C	G	+	0.37532
chr19:41320767	rs2644889	-	-	C	0.249311	C	0.19189	C	T	6.42973e-09	-0.277635	0.0478254	3.22464e-06	0.00482932	0.00528369	C	T	+	-0.414906	0.0877857	3.22464e-06	0.79091	0.645461	0.999971	385	1	0.95062	C	T	0.20909	C	T	+	-0.200342	0.0708627	0.00482932	0.807703	0.335908	0.999962	714	1	0.88516	C	T	0.1923	C	T	+	-0.260281
chr19:41321074	rs147893869	-	-	G	0.013315	G	0.026774	C	G	1.48206e-15	1.01154	0.126784	0.000985955	7.69707e-07	5.19193e-08	C	G	+	0.82863	0.249559	0.000985955	0.021952	1	1	385	1	0.90412	G	C	0.021952	C	G	+	0.926439	0.185738	7.69707e-07	0.0204691	1	1	714	1	0.95581	G	C	0.020469	C	G	+	1.3004
chr19:41321954	rs140878064	-	-	T	0.0110193	T	0.02577	C	T	3.28264e-15	1.01763	0.129146	0.00223216	9.59269e-07	3.0398e-08	C	T	+	0.794871	0.258208	0.00223216	0.0198455	1	1	385	1	0.93492	T	C	0.019846	C	T	+	0.922385	0.186579	9.59269e-07	0.0199762	1	1	714	1	0.96961	T	C	0.019976	C	T	+	1.36092
chr19:41322112	rs56041558	-	-	A	0.097337	A	0.1852	C	A	2.11563e-14	-0.355235	0.046476	0.00911372	3.24384e-10	0.000178813	C	A	+	-0.247022	0.0942397	0.00911372	0.164329	0.578376	0.999982	385	1	0.95843	A	C	0.16433	C	A	+	-0.42789	0.0670858	3.24384e-10	0.187731	1	0.999985	714	1	0.92278	A	C	0.18773	C	A	+	-0.324671
chr19:41322583	rs8113056	-	-	A	0.230028	A	0.20964	G	A	8.38158e-18	0.374028	0.0435208	0.00471945	1.2445e-11	3.29234e-06	G	A	+	0.248674	0.0874881	0.00471945	0.227956	0.191267	0.999971	385	1	0.96229	A	G	0.22796	G	A	+	0.434921	0.063129	1.2445e-11	0.203716	0.563482	0.999973	714	1	0.94096	A	G	0.20372	G	A	+	0.378818
chr19:41323286	rs73048925	-	-	T	0.097337	T	0.18512	C	T	1.81012e-14	-0.357149	0.0466042	0.00966512	2.53389e-10	0.000175194	C	T	+	-0.245636	0.094448	0.00966512	0.16424	0.578376	0.999982	385	1	0.9528	T	C	0.16424	C	T	+	-0.431789	0.0672761	2.53389e-10	0.187707	1	0.999979	714	1	0.91773	T	C	0.18771	C	T	+	-0.326121
chr19:41323482	rs112004610	-	-	G	0.100092	G	0.1851	C	G	1.75468e-14	-0.357518	0.046628	0.00974017	2.42988e-10	0.000174408	C	G	+	-0.245523	0.094503	0.00974017	0.164169	0.578376	0.999984	385	1	0.95161	G	C	0.16417	C	G	+	-0.432457	0.0673094	2.42988e-10	0.187701	1	0.999987	714	1	0.91694	G	C	0.1877	C	G	+	-0.326377
chr19:41324131	rs10412779	-	-	G	0.219927	G	0.28717	A	G	2.87705e-18	-0.37932	0.043519	0.00619416	9.3545e-12	9.02404e-07	A	G	+	-0.237364	0.0862294	0.00619416	0.267339	0.36116	0.999977	385	1	0.78079	G	A	0.26734	A	G	+	-0.435249	0.0627826	9.3545e-12	0.306215	0.659888	0.999966	714	1	0.76314	G	A	0.30622	A	G	+	-0.409133
chr19:41324132	rs10414540	-	-	C	0.219008	C	0.28717	T	C	4.12205e-18	-0.377574	0.0435225	0.006196	1.38554e-11	9.02653e-07	T	C	+	-0.237353	0.0862286	0.006196	0.267339	0.36116	0.999975	385	1	0.78077	C	T	0.26734	T	C	+	-0.431584	0.0627934	1.38554e-11	0.305822	0.659888	0.999968	714	1	0.76435	C	T	0.30582	T	C	+	-0.409129
chr19:41324225	rs34950672	-	-	T	0.17034	T	0.11873	C	T	1.26235e-08	-0.31565	0.055464	0.00032036	7.96594e-05	0.0177574	C	T	+	-0.421231	0.115992	0.00032036	0.100303	0.0917065	0.999982	385	1	0.91005	T	C	0.1003	C	T	+	-0.321575	0.0810267	7.96594e-05	0.131589	0.744081	0.999978	714	1	0.8663	T	C	0.13159	C	T	+	-0.234004
chr19:41324381	rs115423064	-	-	T	0.156107	T	0.19898	C	T	7.15573e-16	0.375384	0.0465285	0.00483043	2.75829e-09	1.28899e-06	C	T	+	0.253176	0.0893102	0.00483043	0.219985	0.18381	0.999974	385	1	0.94412	T	C	0.21998	C	T	+	0.431936	0.0717148	2.75829e-09	0.168398	0.893713	0.999972	714	1	0.87056	T	C	0.1684	C	T	+	0.401718
chr19:41326426	rs4803373	-	-	C	0.342057	C	0.38883	C	G	8.85613e-36	-0.457762	0.0366608	1.31761e-08	7.798e-20	2.14218e-09	C	G	+	-0.413198	0.0711099	1.31761e-08	0.580926	0.916896	0.999953	385	1	0.93396	C	G	0.41907	C	G	+	-0.495977	0.0527904	7.798e-20	0.623191	0.577032	0.999951	714	1	0.88871	C	G	0.37681	C	G	+	-0.432768
chr19:41328823	rs112673025	-	-	A	0.120753	A	0.19286	G	A	3.89512e-23	0.451504	0.0455759	0.00461296	1.94053e-18	5.2404e-06	G	A	+	0.253518	0.0889598	0.00461296	0.211272	0.362827	0.999961	385	1	0.96074	A	G	0.21127	G	A	+	0.610543	0.0677754	1.94053e-18	0.162989	0.581715	0.999972	714	1	0.92019	A	G	0.16299	G	A	+	0.382913
chr19:41330179	rs7507400	-	-	T	0.282828	T	0.30697	G	T	1.75831e-30	0.480478	0.0418711	0.00747232	2.52564e-24	3.57906e-08	G	T	+	0.218792	0.0813518	0.00747232	0.325423	0.642999	0.999959	385	1	0.80733	T	G	0.32542	G	T	+	0.637381	0.0603213	2.52564e-24	0.304468	0.790733	0.999926	714	1	0.75579	T	G	0.30447	G	T	+	0.452347
chr19:41331149	rs56043834	-	-	T	0.0849403	T	0.20127	C	T	6.19363e-20	-0.420179	0.0459669	0.00641951	2.71025e-13	6.64168e-07	C	T	+	-0.25755	0.0939711	0.00641951	0.180022	0.602809	1	385	1	0.8988	T	C	0.18002	C	T	+	-0.481254	0.0645839	2.71025e-13	0.192647	0.547407	0.999983	714	1	0.93032	T	C	0.19265	C	T	+	-0.446209
chr19:41331563	rs2604903	-	-	C	0.23921	C	0.27106	C	T	2.83523e-19	-0.368565	0.0410661	1.98353e-05	7.92384e-11	1.08262e-05	C	T	+	-0.340152	0.078716	1.98353e-05	0.709302	0.804774	1	385	1	0.9441	C	T	0.2907	C	T	+	-0.386465	0.0585262	7.92384e-11	0.732571	0.849143	0.999987	714	1	0.95179	C	T	0.26743	C	T	+	-0.363735
chr19:41332171	rs78011401	-	-	T	0.282369	T	0.34336	C	T	2.55224e-22	-0.36465	0.037527	1.1383e-07	1.75828e-09	6.26513e-08	C	T	+	-0.401005	0.0741716	1.1383e-07	0.325319	1	0.999979	385	1	0.95094	T	C	0.32532	C	T	+	-0.330332	0.0541601	1.75828e-09	0.390564	0.694289	0.999961	714	1	0.93129	T	C	0.39057	C	T	+	-0.390473
chr19:41332357	rs145256949	-	-	G	0.230487	G	0.24449	A	G	1.97875e-23	-0.42424	0.0425341	0.00332488	4.99362e-16	3.09022e-07	A	G	+	-0.266211	0.0900981	0.00332488	0.226116	0.310413	0.999977	385	1	0.91209	G	A	0.22611	A	G	+	-0.48172	0.0579827	4.99362e-16	0.24859	0.422289	0.999987	714	1	0.93723	G	A	0.24859	A	G	+	-0.437917
chr19:41332832	rs73048932	-	-	G	0.256198	G	0.34103	A	G	1.31569e-22	-0.369836	0.0377991	3.99939e-08	2.99935e-09	4.8009e-08	A	G	+	-0.415963	0.0742073	3.99939e-08	0.324448	1	0.999987	385	1	0.95292	G	A	0.32444	A	G	+	-0.329533	0.0548427	2.99935e-09	0.338928	0.867541	0.999976	714	1	0.947	G	A	0.33893	A	G	+	-0.39573
chr19:41333284	rs11878604	-	-	C	0.217631	C	0.12395	T	C	3.71471e-17	0.595676	0.0707322	2.07617e-05	-1	5.76169e-14	T	C	+	0.411786	0.095527	2.07617e-05	0.148499	0.31067	1	385	0	0.95544	C	T	0.1485	NA	NA	NA	NA	NA	NA	NA	NA	NA	NA	NA	NA	C	T	0.11345	T	C	+	0.801692
chr19:41333441	rs4803378	-	-	A	0.0110193	A	0.019154	G	A	2.63275e-13	1.10115	0.150596	0.00209697	3.13777e-07	1.77142e-05	G	A	+	1.05273	0.339869	0.00209697	0.012673	1	1	385	1	0.8269	A	G	0.012673	G	A	+	1.0133	0.196196	3.13777e-07	0.0181569	1	1	714	1	0.95943	A	G	0.018157	G	A	+	1.36159
chr19:41334199	rs11881918	-	-	A	0.132691	A	0.1181	G	A	1.08862e-34	0.651615	0.0530409	1.52645e-05	4.74566e-18	2.6246e-14	G	A	+	0.429854	0.0981056	1.52645e-05	0.144854	0.414925	0.999982	385	1	0.94732	A	G	0.14485	G	A	+	0.6909	0.0776431	4.74566e-18	0.11024	0.570861	1	714	1	0.98743	A	G	0.11024	G	A	+	0.823189
chr19:41334371	rs2644891	-	-	T	0.228191	T	0.27054	T	C	3.79092e-19	-0.364445	0.0407524	2.43149e-05	7.35543e-11	1.2685e-05	T	C	+	-0.335146	0.078417	2.43149e-05	0.710557	0.804876	0.999985	385	1	0.95799	T	C	0.28945	T	C	+	-0.382797	0.0578681	7.35543e-11	0.734182	0.84817	0.999989	714	1	0.97551	T	C	0.26582	T	C	+	-0.359144
chr19:41335066	rs7255471	-	-	T	0.253444	T	0.24327	C	T	1.3958e-22	-0.417604	0.0427073	0.00235707	6.454e-15	2.914e-07	C	T	+	-0.275448	0.0899645	0.00235707	0.224781	0.241635	0.999974	385	1	0.91895	T	C	0.22479	C	T	+	-0.465436	0.0584065	6.454e-15	0.2388	0.606597	1	714	1	0.96796	T	C	0.2388	C	T	+	-0.439821
chr19:41335269	rs144002017	-	-	G	0.0110193	G	0.019266	T	G	3.32723e-13	1.09519	0.15043	0.00251782	3.08768e-07	1.93562e-05	T	G	+	1.03023	0.338729	0.00251782	0.0128845	1	1	385	1	0.81979	G	T	0.012885	T	G	+	1.01338	0.196093	3.08768e-07	0.018147	1	1	714	1	0.9607	G	T	0.018147	T	G	+	1.35422
chr19:41336272	rs143303864	-	-	A	0.0110193	A	0.019281	G	A	3.29898e-13	1.09465	0.150331	0.00254221	3.06894e-07	1.91062e-05	G	A	+	1.02726	0.338086	0.00254221	0.0129029	1	1	385	1	0.82167	A	G	0.012903	G	A	+	1.01341	0.196054	3.06894e-07	0.0181443	1	1	714	1	0.96132	A	G	0.018144	G	A	+	1.35409
chr19:41336556	rs55978439	-	-	A	0.153811	A	0.2164	T	A	9.29909e-23	-0.434658	0.0442657	0.00197547	1.5008e-14	8.75874e-08	T	A	+	-0.284875	0.0914364	0.00197547	0.198059	1	1	385	1	0.91165	A	T	0.19806	T	A	+	-0.483301	0.0615314	1.5008e-14	0.207396	0.427248	1	714	1	0.95516	A	T	0.2074	T	A	+	-0.468852
chr19:41336795	rs11670760	-	-	C	0.267677	C	0.34324	T	C	5.82237e-15	-0.402019	0.0514899	4.59909e-08	-1	4.71701e-08	T	C	+	-0.410007	0.0734888	4.59909e-08	0.325982	0.907998	1	385	0	0.96775	C	T	0.32598	NA	NA	NA	NA	NA	NA	NA	NA	NA	NA	NA	NA	C	T	0.37115	T	C	+	-0.394847
chr19:41336950	rs10408411	-	-	T	0.254362	T	0.19406	T	C	2.16244e-18	-0.390883	0.0446801	6.72034e-05	1.48854e-11	0.000135056	T	C	+	-0.364371	0.0903989	6.72034e-05	0.79023	0.443159	0.999966	385	1	0.91752	T	C	0.20977	T	C	+	-0.414582	0.0604156	1.48854e-11	0.738234	0.498425	0.999972	714	1	0.90881	T	C	0.26177	T	C	+	-0.362072
chr19:41337923	rs11879413	-	-	T	0.132231	T	0.11795	C	T	9.12662e-35	0.65417	0.0531872	1.36815e-05	5.04556e-18	2.4761e-14	C	T	+	0.433438	0.0983622	1.36815e-05	0.144784	0.678907	0.999985	385	1	0.94332	T	C	0.14478	C	T	+	0.693652	0.0780187	5.04556e-18	0.110037	0.570861	1	714	1	0.98031	T	C	0.11004	C	T	+	0.823445
chr19:41338556	rs3865453	-	-	T	0.132231	T	0.11793	C	T	9.15296e-35	0.654512	0.0532161	1.34358e-05	5.30076e-18	2.42896e-14	C	T	+	0.43403	0.0984044	1.34358e-05	0.144771	0.678907	0.999984	385	1	0.94275	T	C	0.14477	C	T	+	0.693883	0.0780984	5.30076e-18	0.110028	0.570861	1	714	1	0.97853	T	C	0.11003	C	T	+	0.823588
chr19:41338712	rs66889044	-	-	T	0.33517	T	0.35015	C	T	3.91088e-18	-0.339966	0.0391605	0.00363311	4.51111e-13	7.04461e-05	C	T	+	-0.240498	0.0821771	0.00363311	0.336681	0.00881455	0.999984	385	1	0.93591	T	C	0.33668	C	T	+	-0.395631	0.0536172	4.51111e-13	0.324807	0.798697	0.999989	714	1	0.97732	T	C	0.32481	C	T	+	-0.310829
chr19:41338835	rs2258314	-	-	T	0.120294	T	0.11749	C	T	1.45304e-30	0.636857	0.0554191	1.33565e-05	5.3308e-14	2.347e-14	C	T	+	0.434236	0.0984211	1.33565e-05	0.144726	0.678907	0.999982	385	1	0.94271	T	C	0.14472	C	T	+	0.658416	0.0857294	5.3308e-14	0.0962262	0.830357	1	714	1	0.94991	T	C	0.096227	C	T	+	0.824237
chr19:41338847	rs143200968	-	-	C	0.0110193	C	0.019315	G	C	3.15828e-13	1.09372	0.150083	0.00255426	2.95798e-07	1.89223e-05	G	C	+	1.0212	0.336253	0.00255426	0.0129716	1	1	385	1	0.82565	C	G	0.012972	G	C	+	1.0144	0.195975	2.95798e-07	0.0181626	1	1	714	1	0.96103	C	G	0.018162	G	C	+	1.35257
chr19:41338988	rs2258380	-	-	G	0.153811	G	0.22443	C	G	1.23339e-25	-0.456989	0.0436628	0.000280463	2.11388e-16	8.71626e-08	C	G	+	-0.326295	0.0889834	0.000280463	0.210749	1	0.999982	385	1	0.91508	G	C	0.21075	C	G	+	-0.512052	0.0608178	2.11388e-16	0.211068	0.499206	0.999987	714	1	0.95357	G	C	0.21107	C	G	+	-0.466158
chr19:41339837	rs7247231	-	-	A	0.193297	A	0.12477	T	A	1.13381e-21	0.530531	0.0554722	7.66276e-05	2.035e-10	2.13285e-09	T	A	+	0.418446	0.104653	7.66276e-05	0.142891	1	0.99999	385	1	0.89635	A	T	0.14289	T	A	+	0.524134	0.081218	2.035e-10	0.119851	1	0.999982	714	1	0.90401	A	T	0.11985	T	A	+	0.653804
chr19:41339842	rs7246188	-	-	G	0.193756	G	0.12478	A	G	1.16901e-21	0.533633	0.0558149	7.66336e-05	2.10173e-10	2.13729e-09	A	G	+	0.418437	0.104651	7.66336e-05	0.142888	1	0.999984	385	1	0.89633	G	A	0.14289	A	G	+	0.530845	0.082324	2.10173e-10	0.11826	0.85825	0.999987	714	1	0.89044	G	A	0.11826	A	G	+	0.65376
chr19:41339896	rs12459249	-	-	T	0.385675	T	0.28665	T	C	3.28272e-76	-0.664036	0.0359424	1.28401e-14	2.333e-39	1.89791e-19	T	C	+	-0.562804	0.0701375	1.28401e-14	0.680456	0.411747	1	385	1	0.94911	T	C	0.31955	T	C	+	-0.717573	0.0513388	2.333e-39	0.708092	0.527303	1	714	1	0.98659	T	C	0.29191	T	C	+	-0.663242
chr19:41340321	rs11083569	-	-	C	0.480257	C	0.35226	C	G	1.8401e-57	-0.592223	0.0370666	1.4142e-12	3.13666e-28	2.03702e-16	C	G	+	-0.545246	0.0744054	1.4142e-12	0.617735	0.666224	0.999964	385	1	0.872	C	G	0.38227	C	G	+	-0.60399	0.0524541	3.13666e-28	0.604123	0.584332	0.999943	714	1	0.88027	C	G	0.39587	C	G	+	-0.612468
chr19:41340323	rs56007948	-	-	T	0.19697	T	0.25052	C	T	2.36329e-16	-0.360167	0.0439119	5.14805e-06	3.88687e-06	2.88882e-07	C	T	+	-0.403294	0.0872022	5.14805e-06	0.24207	1	0.999979	385	1	0.84314	T	C	0.24207	C	T	+	-0.296489	0.0637035	3.88687e-06	0.239512	0.41132	0.999951	714	1	0.85598	T	C	0.23951	C	T	+	-0.427012
chr19:41340573	rs10853742	-	-	G	0.38292	G	0.28689	G	C	1.06087e-76	-0.665337	0.0358946	1.31478e-14	8.34392e-40	1.96136e-19	G	C	+	-0.56204	0.070072	1.31478e-14	0.680366	0.411747	0.999982	385	1	0.95045	G	C	0.31963	G	C	+	-0.721322	0.0512647	8.34392e-40	0.709717	0.649486	1	714	1	0.98674	G	C	0.29029	G	C	+	-0.661955
chr19:41340983	rs11667314	-	-	T	0.385216	T	0.28659	T	C	4.25683e-76	-0.663429	0.0359369	1.25031e-14	3.24459e-39	1.7609e-19	T	C	+	-0.563036	0.070133	1.25031e-14	0.680658	0.414085	0.999987	385	1	0.9498	T	C	0.31934	T	C	+	-0.716114	0.0513446	3.24459e-39	0.708618	0.586422	1	714	1	0.9876	T	C	0.29138	T	C	+	-0.663424
chr19:41341229	rs12461964	-	none (4th independent SNP in FINRISK)	G	0.411846	A	0.44849	A	G	3.6561e-76	-0.608407	0.0329417	9.34645e-15	2.24641e-36	4.79113e-22	A	G	+	-0.533901	0.0661604	9.34645e-15	0.521059	0.759661	0.999964	385	1	0.93795	A	G	0.47894	A	G	+	-0.634154	0.0475225	2.24641e-36	0.555709	1	0.999978	714	1	0.96246	A	G	0.44429	A	G	+	-0.627925
chr19:41341413	rs117287096	-	-	A	0.0123967	A	0.019539	G	A	2.72635e-13	1.09481	0.149825	0.00251663	2.66547e-07	1.84878e-05	G	A	+	1.01727	0.334455	0.00251663	0.0130988	1	1	385	1	0.82643	A	G	0.013099	G	A	+	1.01789	0.195887	2.66547e-07	0.018217	1	1	714	1	0.95883	A	G	0.018217	G	A	+	1.35176
chr19:41341589	rs7251418	-	-	A	0.206152	A	0.17415	A	G	1.25496e-12	-0.452179	0.0636945	2.00735e-07	-1	1.87535e-06	A	G	+	-0.462252	0.0872822	2.00735e-07	0.811688	0.868338	1	385	0	1	A	G	0.18831	NA	NA	NA	NA	NA	NA	NA	NA	NA	NA	NA	NA	A	G	0.18207	A	G	+	-0.441558
chr19:41342042	rs186051747	-	-	A	0.0137741	A	0.019514	G	A	1.63763e-11	0.955355	0.141846	0.00251688	7.56896e-06	1.89994e-05	G	A	+	1.01607	0.334063	0.00251688	0.0131093	1	1	385	1	0.82749	A	G	0.013109	G	A	+	0.806634	0.178826	7.56896e-06	0.0229854	1	1	714	1	0.93169	A	G	0.022985	G	A	+	1.34951
chr19:41342842	rs145580088	-	-	G	0.0119376	G	0.019525	A	G	2.6661e-13	1.09441	0.149709	0.0025118	2.5862e-07	1.87731e-05	A	G	+	1.01525	0.333723	0.0025118	0.0131311	1	1	385	1	0.82806	G	A	0.013131	A	G	+	1.01877	0.195837	2.5862e-07	0.0182366	1	1	714	1	0.9582	G	A	0.018237	A	G	+	1.34945
chr19:41343504	rs182723501	-	-	C	0.00459137	C	0.045377	A	C	6.09153e-09	0.490904	0.0844316	0.0372401	1.56117e-05	0.000606345	A	C	+	0.349604	0.167237	0.0372401	0.0527157	0.614045	1	385	1	0.93457	C	A	0.052716	A	C	+	0.51853	0.119196	1.56117e-05	0.0516792	0.713461	1	714	1	0.92654	C	A	0.051679	A	C	+	0.571779
chr19:41343511	rs187795779	-	-	C	0.013315	C	0.019536	T	C	2.57065e-13	1.09452	0.149624	0.0025009	2.54012e-07	1.84978e-05	T	C	+	1.0144	0.333298	0.0025009	0.0131492	1	1	385	1	0.82888	C	T	0.013149	T	C	+	1.01918	0.195784	2.54012e-07	0.0182473	1	1	714	1	0.95797	C	T	0.018247	T	C	+	1.34954
chr19:41343544	rs12985907	-	-	A	0.336088	A	0.27193	G	A	1.30386e-25	0.426358	0.0407567	7.21771e-05	5.1849e-12	1.03303e-11	G	A	+	0.318504	0.0793647	7.21771e-05	0.293568	0.462711	0.999977	385	1	0.93894	A	G	0.29356	G	A	+	0.420747	0.0599242	5.1849e-12	0.252508	0.552065	0.999972	714	1	0.94365	A	G	0.25251	G	A	+	0.529515
chr19:41343605	rs187430990	-	-	T	0.0174472	T	0.019603	C	T	8.60606e-13	1.06273	0.14861	0.00248003	7.47819e-07	1.87179e-05	C	T	+	1.015	0.333212	0.00248003	0.0131881	1	1	385	1	0.82686	T	C	0.013188	C	T	+	0.966272	0.1935	7.47819e-07	0.0202705	1	1	714	1	0.89096	T	C	0.02027	C	T	+	1.34888
chr19:41343698	rs12986371	-	-	G	0.257	G	0.17504	G	A	1.04941e-28	-0.512815	0.0461333	1.0564e-07	5.85906e-17	1.68686e-06	G	A	+	-0.491477	0.0906642	1.0564e-07	0.816078	0.610801	1	385	1	0.96961	G	A	0.18392	G	A	+	-0.553683	0.0645043	5.85906e-17	0.812378	0.71223	1	714	1	0.97302	G	A	0.18762	G	A	+	-0.451057
chr19:41343700	rs76112798	-	-	T	0.128099	T	0.11091	C	T	2.17015e-32	0.653256	0.0551304	1.79389e-05	4.59679e-17	5.23946e-13	C	T	+	0.440274	0.101342	1.79389e-05	0.135627	0.388947	0.999982	385	1	0.92878	T	C	0.13563	C	T	+	0.702545	0.0815544	4.59679e-17	0.103469	0.542126	0.999987	714	1	0.93929	T	C	0.10347	C	T	+	0.79883
chr19:41343842	rs11668461	-	-	G	0.288797	G	0.1797	G	A	1.31827e-28	-0.504798	0.0454955	1.63734e-07	2.90787e-17	2.95519e-06	G	A	+	-0.485993	0.0910795	1.63734e-07	0.80982	0.620698	0.999987	385	1	0.94529	G	A	0.19018	G	A	+	-0.541765	0.0624708	2.90787e-17	0.785033	0.91183	0.999982	714	1	0.92805	G	A	0.21497	G	A	+	-0.442568
chr19:41343871	rs11668399	-	-	C	0.260331	C	0.17427	C	G	3.76804e-20	-0.411885	0.044797	2.7244e-08	4.01308e-08	4.73379e-07	C	G	+	-0.510603	0.0899415	2.7244e-08	0.814292	0.738873	1	385	1	0.9726	C	G	0.1857	C	G	+	-0.338825	0.0610321	4.01308e-08	0.731655	1	0.999978	714	1	0.88148	C	G	0.26834	C	G	+	-0.477552
chr19:41344208	rs8110214	-	-	A	0.309458	A	0.25217	G	A	4.69131e-17	0.353327	0.0420919	0.0010651	8.32708e-08	1.26993e-08	G	A	+	0.267642	0.0811495	0.0010651	0.280313	0.449801	0.999977	385	1	0.94387	A	G	0.28032	G	A	+	0.339664	0.0627033	8.32708e-08	0.233824	0.464558	0.999982	714	1	0.93977	A	G	0.23383	G	A	+	0.448495
chr19:41344368	rs4343391	-	-	G	0.219927	G	0.17045	G	C	8.96952e-27	-0.498582	0.0465455	1.06595e-07	5.25767e-15	1.50914e-06	G	C	+	-0.490977	0.090601	1.06595e-07	0.81724	0.731223	1	385	1	0.97441	G	C	0.18276	G	C	+	-0.523019	0.065406	5.25767e-15	0.819701	0.801484	1	714	1	0.98305	G	C	0.1803	G	C	+	-0.457115
chr19:41344466	rs117422348	-	-	T	0.0114784	T	0.020059	C	T	1.07117e-10	1.07269	0.166139	0.00247346	7.51276e-05	2.9179e-05	C	T	+	1.01355	0.332646	0.00247346	0.0132208	1	1	385	1	0.82721	T	C	0.013221	C	T	+	0.963297	0.241852	7.51276e-05	0.0128614	1	1	714	1	0.8986	T	C	0.012861	C	T	+	1.29306
chr19:41344534	rs57556685	-	-	T	0.336547	T	0.28404	T	C	1.03293e-10	-0.277868	0.043	0.000145723	5.26163e-07	0.0437011	T	C	+	-0.318494	0.0830029	0.000145723	0.714644	0.803332	0.999966	385	1	0.84561	T	C	0.28536	T	C	+	-0.305536	0.0603407	5.26163e-07	0.681323	0.60509	0.999955	714	1	0.83743	T	C	0.31868	T	C	+	-0.177077
chr19:41344674	rs2316204	-	-	C	0.28742	C	0.27134	C	T	2.93014e-19	-0.365563	0.040748	7.081e-07	9.40204e-09	2.11752e-06	C	T	+	-0.397064	0.0787221	7.081e-07	0.714442	0.61786	0.999964	385	1	0.9452	C	T	0.28556	C	T	+	-0.338538	0.0582568	9.40204e-09	0.711375	1	0.999975	714	1	0.9237	C	T	0.28862	C	T	+	-0.384321
chr19:41345395	rs7246742	-	-	G	0.245179	G	0.13799	T	G	2.12433e-22	0.511816	0.0525713	3.2843e-05	2.95977e-09	4.72628e-11	T	G	+	0.407468	0.0969427	3.2843e-05	0.162857	0.851783	0.999984	385	1	0.91434	G	T	0.16286	T	G	+	0.481005	0.0800213	2.95977e-09	0.135454	0.631641	0.999975	714	1	0.88389	G	T	0.13545	T	G	+	0.658059
chr19:41345586	rs112292570	-	-	T	0.0119376	T	0.020058	A	T	3.31153e-13	1.08309	0.148754	0.00246238	2.41608e-07	2.88489e-05	A	T	+	1.01126	0.331743	0.00246238	0.0132534	1	1	385	1	0.82966	T	A	0.013253	A	T	+	1.02055	0.195685	2.41608e-07	0.0182863	1	1	714	1	0.9569	T	A	0.018286	A	T	+	1.29154
chr19:41345989	rs35755165	-	-	G	0.40404	A	0.44656	A	G	2.67358e-70	-0.590503	0.0333141	6.7214e-15	1.729e-31	7.6706e-22	A	G	+	-0.539054	0.0664115	6.7214e-15	0.522024	0.838405	0.999956	385	1	0.93301	A	G	0.47797	A	G	+	-0.59393	0.0484159	1.729e-31	0.52664	0.409261	0.999951	714	1	0.91294	A	G	0.47336	A	G	+	-0.627832
chr19:41346099	rs11083571	-	-	C	0.209366	C	0.16955	C	T	2.2754e-27	-0.50786	0.0468595	1.02082e-07	1.41579e-15	1.52678e-06	C	T	+	-0.493396	0.0909076	1.02082e-07	0.817686	0.731223	1	385	1	0.96979	C	T	0.18231	C	T	+	-0.537871	0.0658246	1.41579e-15	0.824074	1	1	714	1	0.97026	C	T	0.17592	C	T	+	-0.461888
chr19:41346120	rs144135542	-	-	T	0.0858586	T	0.22026	C	T	2.01135e-20	-0.424862	0.0458728	0.00160942	1.33745e-11	2.59541e-08	C	T	+	-0.293642	0.0924255	0.00160942	0.197633	1	1	385	1	0.88472	T	C	0.19763	C	T	+	-0.447824	0.0651052	1.33745e-11	0.198873	0.638337	0.999972	714	1	0.90775	T	C	0.19887	C	T	+	-0.497623
chr19:41346768	rs2316205	-	-	C	0.405877	T	0.44621	T	C	7.33856e-74	-0.604261	0.0332364	6.08096e-15	1.91947e-34	7.50243e-22	T	C	+	-0.540182	0.0664339	6.08096e-15	0.522022	0.838405	0.999956	385	1	0.93184	T	C	0.47798	T	C	+	-0.622067	0.0481288	1.91947e-34	0.564317	0.703817	0.999951	714	1	0.93915	T	C	0.43568	T	C	+	-0.62879
chr19:41347991	rs117149422	-	-	T	0.00367309	T	0.013201	C	T	2.10525e-10	1.12235	0.176652	-1	2.0131e-07	0.000288293	NA	NA	NA	NA	NA	NA	NA	NA	NA	NA	NA	NA	T	C	0.0066351	C	T	+	1.08072	0.205841	2.0131e-07	0.0164923	1	1	714	1	0.96044	T	C	0.016492	C	T	+	1.23208
chr19:41347998	rs60446182	-	-	G	0.408173	A	0.44606	A	G	2.79041e-74	-0.605957	0.0332329	5.28576e-15	1.25036e-34	5.92944e-22	A	G	+	-0.541705	0.0664583	5.28576e-15	0.521939	0.838405	0.999979	385	1	0.9305	A	G	0.47806	A	G	+	-0.62358	0.0480942	1.25036e-34	0.562902	0.648246	0.999958	714	1	0.93391	A	G	0.4371	A	G	+	-0.630875
chr19:41349550	rs8192733	CYP2A6	utr variant 3 prime	C	0.431129	G	0.43783	G	C	7.48162e-66	-0.59	0.0344227	4.53894e-15	5.20263e-27	2.17021e-22	G	C	+	-0.549863	0.0672807	4.53894e-15	0.532116	0.91888	0.999961	385	1	0.91994	G	C	0.46789	G	C	+	-0.574179	0.0511542	5.20263e-27	0.5086	1	0.99994	714	1	0.86987	G	C	0.4914	G	C	+	-0.64688
chr19:41349759	rs6413474	CYP2A6	missense (Lys476Arg) = CYP2A6*21	C	0.00550964	C	0.021149	T	C	1.38783e-10	0.745858	0.116228	7.82724e-05	1.39272e-05	0.005249	T	C	+	0.92128	0.230713	7.82724e-05	0.0242857	1	1	385	1	0.95702	C	T	0.024286	T	C	+	0.658926	0.150582	1.39272e-05	0.0293497	0.118899	1	714	1	0.93534	C	T	0.02935	T	C	+	0.793641
chr19:41349978	rs2431413	CYP2A6	intron variant	G	0.135445	G	0.109	A	G	3.23833e-29	0.657109	0.0585639	8.24058e-05	1.80665e-14	3.51056e-13	A	G	+	0.436618	0.10969	8.24058e-05	0.127223	1	0.999979	385	1	0.88254	G	A	0.12722	A	G	+	0.688532	0.0879439	1.80665e-14	0.107837	0.700132	0.99998	714	1	0.81577	G	A	0.10784	A	G	+	0.819366
chr19:41350615	rs28399462	CYP2A6	synonymous codon	A	0.0505051	A	0.020724	G	A	2.60284e-13	1.07686	0.147242	0.00212401	3.2989e-07	1.62354e-05	G	A	+	0.996533	0.322132	0.00212401	0.0138181	1	1	385	1	0.83307	A	G	0.013818	G	A	+	0.999541	0.193897	3.2989e-07	0.0192327	1	1	714	1	0.9274	A	G	0.019233	G	A	+	1.33685
chr19:41350664	rs1809810	CYP2A6	missense (Tyr392Phe) = CYP2A6*18	A	0.0114784	A	0.016058	A	T	5.23977e-09	-0.950156	0.162715	4.70803e-05	1.38517e-05	-1	A	T	+	-1.21487	0.295073	4.70803e-05	0.983774	1	1	385	1	0.86979	A	T	0.016226	A	T	+	-0.840421	0.192005	1.38517e-05	0.977969	1	1	714	1	0.82395	A	T	0.022031	NA	NA	NA	NA
chr19:41350787	rs28399459	CYP2A6	intron variant	G	0.0119376	G	0.019476	C	G	2.2266e-13	1.08228	0.147562	0.00244243	2.58219e-07	1.54841e-05	C	G	+	0.988631	0.324055	0.00244243	0.0134311	1	1	385	1	0.85561	G	C	0.013431	C	G	+	1.00878	0.193904	2.58219e-07	0.0189649	1	1	714	1	0.93914	G	C	0.018965	C	G	+	1.3457
chr19:41351169	rs4803380	CYP2A6	intron variant	T	0.0463728	T	0.020542	C	T	1.96551e-13	1.08176	0.147156	0.00213243	2.64296e-07	1.53526e-05	C	T	+	0.99374	0.321354	0.00213243	0.0138064	1	1	385	1	0.83735	T	C	0.013807	C	T	+	1.00788	0.193899	2.64296e-07	0.0189929	1	1	714	1	0.9381	T	C	0.018993	C	T	+	1.34014
chr19:41351843	rs72549444	CYP2A6	intron variant	A	0.0472911	A	0.02058	G	A	1.90699e-13	1.0819	0.147094	0.00213219	2.60913e-07	1.50489e-05	G	A	+	0.992527	0.320958	0.00213219	0.0138286	1	1	385	1	0.838	A	G	0.013829	G	A	+	1.00822	0.193872	2.60913e-07	0.0189999	1	1	714	1	0.93798	A	G	0.019	G	A	+	1.34099
chr19:41352936	rs55925467	CYP2A6	synonymous codon	T	0.0119376	T	0.019656	C	T	2.26703e-13	1.08086	0.147416	0.00261178	2.53019e-07	1.49743e-05	C	T	+	0.979071	0.323112	0.00261178	0.013695	1	1	385	1	0.84476	T	C	0.013695	C	T	+	1.00934	0.193865	2.53019e-07	0.0190013	1	1	714	1	0.93799	T	C	0.019001	C	T	+	1.34638
chr19:41353107	rs56113850	CYP2A6	intron variant (top-SNP in meta)	C	0.471993	T	0.43963	T	C	5.77406e-86	-0.65307	0.033235	2.77643e-17	4.56051e-45	8.75667e-19	T	C	+	-0.610044	0.0687321	2.77643e-17	0.539319	0.259795	0.999956	385	1	0.92139	T	C	0.46068	T	C	+	-0.698997	0.0461486	4.56051e-45	0.553735	0.495895	0.999966	714	1	0.93093	T	C	0.44626	T	C	+	-0.601003
chr19:41353338	rs56267346	CYP2A6	intron variant	G	0.261249	G	0.24743	A	G	1.89777e-30	0.479288	0.0417914	5.82349e-05	6.0735e-16	1.3809e-12	A	G	+	0.324663	0.0798543	5.82349e-05	0.26474	0.794054	0.999977	385	1	0.92802	G	A	0.26474	A	G	+	0.507978	0.0613319	6.0735e-16	0.234866	0.835449	0.999972	714	1	0.90122	G	A	0.23487	A	G	+	0.578576
chr19:41353849	rs2388868	CYP2A6	intron variant	C	0.364096	C	0.29355	C	T	1.32054e-13	-0.303154	0.0409442	0.00260952	5.09763e-13	0.187401	C	T	+	-0.254579	0.0840086	0.00260952	0.709862	0.322463	0.999945	385	1	0.87553	C	T	0.29014	C	T	+	-0.409149	0.0555814	5.09763e-13	0.657498	0.0810028	0.99994	714	1	0.82933	C	T	0.3425	C	T	+	-0.111106
chr19:41353897	rs55921593	CYP2A6	intron variant	T	0.0114784	T	0.019494	G	T	2.13556e-13	1.08167	0.147366	0.00246127	2.48791e-07	1.53203e-05	G	T	+	0.984157	0.322839	0.00246127	0.0134818	1	1	385	1	0.85856	T	G	0.013482	G	T	+	1.00982	0.193838	2.48791e-07	0.0189853	1	1	714	1	0.93894	T	G	0.018985	G	T	+	1.34424
chr19:41354306	rs28399443	CYP2A6	intron variant	A	0.0105601	A	0.019421	G	A	2.69486e-13	1.08496	0.148446	0.00248325	3.15063e-07	1.53025e-05	G	A	+	0.995226	0.326763	0.00248325	0.0133142	1	1	385	1	0.84886	A	G	0.013314	G	A	+	1.00968	0.195525	3.15063e-07	0.0187815	1	1	714	1	0.93373	A	G	0.018782	G	A	+	1,1,3441
chr19:41354458	rs28399442	CYP2A6	intron variant	A	0.0114784	A	0.019496	C	A	2.12386e-13	1.08164	0.147347	0.00245551	2.48056e-07	1.5322e-05	C	A	+	0.984013	0.322715	0.00245551	0.013483	1	1	385	1	0.85909	A	C	0.013483	C	A	+	1.00991	0.193833	2.48056e-07	0.0189859	1	1	714	1	0.93894	A	C	0.018986	C	A	+	1.34402
chr19:41354496	rs8192726	CYP2A6	intron variant	A	0.103765	A	0.10102	C	A	3.31872e-28	0.634003	0.0575702	4.77224e-05	1.05792e-12	6.79432e-14	C	A	+	0.437496	0.106345	4.77224e-05	0.123997	1	0.999987	385	1	0.94533	A	C	0.124	C	A	+	0.625922	0.0862665	1.05792e-12	0.10824	1	0.999983	714	1	0.86953	A	C	0.10824	C	A	+	0.84549
chr19:41354533	rs1801272	CYP2A6	missense (Leu160His) = CYP2A6*2	T	0.0128558	T	0.013901	A	T	8.63884e-13	1.26667	0.177141	-1	7.61885e-12	0.0141983	NA	NA	NA	NA	NA	NA	NA	NA	NA	NA	NA	NA	T	A	0.0094625	A	T	+	1.45097	0.208365	7.61885e-12	0.0187544	1	1	714	1	0.7871	T	A	0.018754	A	T	+	0.812277
chr19:41354712	rs8192725	CYP2A6	intron variant	A	0.200184	A	0.1562	A	G	1.00754e-31	-0.566331	0.0483221	1.97174e-09	9.07388e-18	1.01036e-06	A	G	+	-0.593103	0.0964508	1.97174e-09	0.836916	0.346434	0.99999	385	1	0.9552	A	G	0.16309	A	G	+	-0.572653	0.0649408	9.07388e-18	0.834827	0.133644	1	714	1	0.97848	A	G	0.16517	A	G	+	-0.519771
chr19:41355195	rs7250713	CYP2A6	intron variant	G	0.498623	G	0.37072	G	C	5.43826e-24	-0.37165	0.0367915	5.2758e-06	3.5939e-15	1.76658e-05	G	C	+	-0.335898	0.0727138	5.2758e-06	0.622717	0.665288	0.999961	385	1	0.91424	G	C	0.37728	G	C	+	-0.40986	0.0509301	3.5939e-15	0.609352	0.0275169	0.999965	714	1	0.90814	G	C	0.39064	G	C	+	-0.326547
chr19:41355733	esv2663194 / MERGED_DEL_2_97542	CYP2A6	deletion variant (3rd independent SNP in meta)	?	NA	DEL	0.034375	G	-	3.34406e-23	1.08187	0.109039	0.000870743	4.1477e-16	5.16059e-06	G	<DEL>	+	0.781134	0.232763	0.000870743	0.0289706	1	1	385	1	0.81305	<DEL>	G	0.02897	G	-	+	1.17904	0.141505	4.1477e-16	0.0386479	0.294144	1	714	1	0.80166	-	G	0.038648	G	<DEL>	+	1.11524
chr19:41356281	rs1137115	CYP2A6	synonymous codon	T	0.210744	T	0.16056	T	C	2.01734e-34	-0.582669	0.0476225	1.07488e-10	1.72768e-18	2.6692e-07	T	C	+	-0.626724	0.0943614	1.07488e-10	0.833455	0.587963	0.999984	385	1	0.94849	T	C	0.16655	T	C	+	-0.576241	0.063867	1.72768e-18	0.8326	0.0607575	1	714	1	0.98336	T	C	0.1674	T	C	+	-0.547462
chr19:41356379	rs28399433	CYP2A6	upstream variant 2KB = CYP2A6*9	C	0.133609	C	0.11409	A	C	1.53502e-30	0.633265	0.0551293	1.05982e-05	1.74259e-14	1.72294e-13	A	C	+	0.452051	0.101256	1.05982e-05	0.137255	0.390014	1	385	1	0.91709	C	A	0.13726	A	C	+	0.643793	0.0821777	1.74259e-14	0.120839	0.72639	0.999973	714	1	0.86633	C	A	0.12084	A	C	+	0.806879
chr19:41357344	rs150298687	CYP2A6	upstream variant 2KB	T	0.482094	T	0.41841	T	C	6.28317e-22	-0.372608	0.0387133	0.000382427	2.67999e-23	0.277301	T	C	+	-0.27249	0.0760296	0.000382427	0.581711	1	0.999948	385	1	0.85153	T	C	0.41829	T	C	+	-0.551712	0.0535256	2.67999e-23	0.566038	0.403135	0.999962	714	1	0.79007	T	C	0.43396	T	C	+	-0.0868573
chr19:41357457	rs67210567	CYP2A6	upstream variant 2KB	T	0.0123967	T	0.013303	G	T	4.85627e-12	1.25448	0.181554	-1	4.22248e-11	0.0168172	NA	NA	NA	NA	NA	NA	NA	NA	NA	NA	NA	NA	T	G	0.007282	G	T	+	1.42427	0.212523	4.22248e-11	0.0179995	1	1	714	1	0.78756	T	G	0.017999	G	T	+	0.821403
chr19:41357620	rs7259706	CYP2A6	upstream variant 2KB	C	0.281451	C	0.22831	C	T	2.81933e-41	-0.576264	0.0428242	1.48013e-10	5.41308e-24	3.93252e-08	C	T	+	-0.560853	0.0851202	1.48013e-10	0.763072	0.481072	0.999953	385	1	0.83854	C	T	0.23693	C	T	+	-0.596341	0.0568846	5.41308e-24	0.731808	0.341405	0.999955	714	1	0.87505	C	T	0.26819	C	T	+	-0.538718
chr19:41357632	rs7260629	CYP2A6	upstream variant 2KB	T	0.288797	T	0.22421	T	G	8.14243e-44	-0.598008	0.0430779	9.03541e-11	5.7598e-26	3.10636e-08	T	G	+	-0.57722	0.0865364	9.03541e-11	0.766764	0.776551	0.999956	385	1	0.84119	T	G	0.23324	T	G	+	-0.624111	0.0568826	5.7598e-26	0.723778	0.512012	0.999958	714	1	0.85227	T	G	0.27622	T	G	+	-0.548314
chr19:41357795	rs111822043	CYP2A6	upstream variant 2KB	A	0.138659	A	0.22563	T	A	4.99909e-20	-0.415722	0.0453645	0.0002715	7.65212e-11	1.16734e-07	T	A	+	-0.333326	0.0906882	0.0002715	0.203554	0.875695	0.999979	385	1	0.90207	A	T	0.20355	T	A	+	-0.430439	0.0651314	7.65212e-11	0.201538	0.353134	0.999975	714	1	0.88227	A	T	0.20154	T	A	+	-0.46137
chr19:41357910	rs57837628	CYP2A6	upstream variant 2KB	G	0.38843	A	0.44604	A	G	5.37759e-69	-0.594722	0.0338763	2.3603e-16	1.04026e-35	3.41452e-15	A	G	+	-0.592917	0.0690639	2.3603e-16	0.525729	0.413981	0.999979	385	1	0.91077	A	G	0.47427	A	G	+	-0.628602	0.0476187	1.04026e-35	0.532578	0.367325	0.999964	714	1	0.9142	A	G	0.46743	A	G	+	-0.533751
chr19:41359996	rs3875149	-	-	A	0.399908	A	0.31415	A	G	1.63821e-24	-0.390026	0.0381685	3.08572e-07	4.65213e-16	0.000394048	A	G	+	-0.403442	0.0774191	3.08572e-07	0.68392	0.479601	0.999974	385	1	0.93233	A	G	0.31608	A	G	+	-0.432701	0.0520246	4.65213e-16	0.658415	0.0306549	0.999975	714	1	0.91829	A	G	0.34159	A	G	+	-0.280863
chr19:41362898	rs10404667	-	-	T	0.20753	T	0.16044	T	C	1.39463e-34	-0.583746	0.0475941	1.1088e-10	1.11103e-18	2.93258e-07	T	C	+	-0.625218	0.0942072	1.1088e-10	0.83339	0.587963	0.999982	385	1	0.94969	T	C	0.16661	T	C	+	-0.577787	0.0636585	1.11103e-18	0.833417	0.0573456	1	714	1	0.99101	T	C	0.16658	T	C	+	-0.549777
chr19:41363301	rs4001921	-	-	C	0.184114	C	0.15916	C	T	1.76404e-33	-0.575112	0.0476962	1.13001e-10	1.04139e-17	3.05005e-07	C	T	+	-0.625081	0.0942308	1.13001e-10	0.833859	0.712508	0.999979	385	1	0.95107	C	T	0.16614	C	T	+	-0.562613	0.0639266	1.04139e-17	0.830532	0.0824898	1	714	1	0.98127	C	T	0.16947	C	T	+	-0.548353
chr19:41363765	rs8102683	-	-	T	0.216713	T	0.16099	T	C	8.93958e-17	-0.590072	0.0709384	1.10505e-10	-1	3.18667e-07	T	C	+	-0.624557	0.0940996	1.10505e-10	0.833318	0.587963	0.999982	385	0	0.95072	T	C	0.16668	NA	NA	NA	NA	NA	NA	NA	NA	NA	NA	NA	NA	T	C	0.17297	T	C	+	-0.548313
chr19:41363898	rs8105704	-	-	T	0.214417	T	0.15987	T	C	1.69236e-34	-0.582552	0.0475576	1.1022e-10	1.29843e-18	3.00832e-07	T	C	+	-0.624856	0.0941387	1.1022e-10	0.833701	0.712508	0.999974	385	1	0.95161	T	C	0.1663	T	C	+	-0.575963	0.0635905	1.29843e-18	0.833852	0.057161	1	714	1	0.9941	T	C	0.16615	T	C	+	-0.549246
chr19:41366134	rs1496402	-	-	T	0.34068	T	0.30808	T	A	2.46717e-23	-0.381123	0.0382954	7.20483e-07	2.27382e-15	0.000504235	T	A	+	-0.390497	0.0774745	7.20483e-07	0.687825	0.40894	0.999974	385	1	0.93893	T	A	0.31218	T	A	+	-0.424016	0.0522926	2.27382e-15	0.68746	0.0449262	0.999976	714	1	0.96506	T	A	0.31254	T	A	+	-0.276098
chr19:41366928	rs8102900	-	-	G	0.38843	G	0.30941	G	A	3.29786e-23	-0.38026	0.03832	6.31798e-07	3.62315e-15	0.000492033	G	A	+	-0.393078	0.0775746	6.31798e-07	0.686724	0.40894	0.999966	385	1	0.93448	G	A	0.31328	G	A	+	-0.420976	0.0523184	3.62315e-15	0.676643	0.0869961	0.999965	714	1	0.9548	G	A	0.32336	G	A	+	-0.276718
chr19:41367769	rs12610432	-	-	T	0.236455	T	0.16724	T	C	1.14091e-30	-0.544623	0.047307	1.2409e-10	9.59554e-16	9.76246e-07	T	C	+	-0.626232	0.0946244	1.2409e-10	0.829974	0.587219	0.999979	385	1	0.92989	T	C	0.17002	T	C	+	-0.516564	0.062823	9.59554e-16	0.809042	0.147781	0.999983	714	1	0.94766	T	C	0.19096	T	C	+	-0.524734
chr19:41370132	rs111272925	-	-	T	0.116621	T	0.10143	C	T	2.74543e-27	0.614954	0.0568311	5.25469e-05	7.5276e-12	5.45116e-14	C	T	+	0.431165	0.105403	5.25469e-05	0.125801	1	0.999979	385	1	0.94655	T	C	0.1258	C	T	+	0.588851	0.0845393	7.5276e-12	0.112661	0.851905	0.999985	714	1	0.88978	T	C	0.11266	C	T	+	0.844438
chr19:41370176	rs113029345	-	-	C	0.356749	T	0.44698	T	C	1.04549e-67	-0.596281	0.0342958	6.12177e-16	1.86756e-35	7.23109e-15	T	C	+	-0.581816	0.0688248	6.12177e-16	0.526589	0.609116	0.999979	385	1	0.90857	T	C	0.47341	T	C	+	-0.641961	0.0488344	1.86756e-35	0.504335	0.501118	0.999948	714	1	0.8771	T	C	0.49567	T	C	+	-0.528275
chr19:41370338	rs12461383	-	-	G	0.378788	C	0.45203	C	G	7.78216e-67	-0.593673	0.0343741	1.86065e-15	1.76945e-35	1.28444e-14	C	G	+	-0.572854	0.0690311	1.86065e-15	0.524275	0.609397	0.999948	385	1	0.90386	C	G	0.47572	C	G	+	-0.644257	0.0489901	1.76945e-35	0.541774	0.706448	0.99995	714	1	0.88473	C	G	0.45822	C	G	+	-0.522992
chr19:41371110	rs6508949	-	-	A	0.254362	A	0.21875	C	A	8.96564e-18	0.368842	0.042956	0.0020375	1.98814e-08	3.42606e-09	C	A	+	0.255213	0.0821629	0.0020375	0.246006	1	0.999982	385	1	0.96273	A	C	0.246	C	A	+	0.362999	0.0639254	1.98814e-08	0.21332	0.823759	0.999983	714	1	0.93123	A	C	0.21332	C	A	+	0.480207
chr19:41371480	rs117824460	-	-	G	0.0128558	G	0.013579	A	G	2.43615e-12	1.26024	0.179856	-1	1.02764e-11	0.0259538	NA	NA	NA	NA	NA	NA	NA	NA	NA	NA	NA	NA	G	A	0.009465	A	G	+	1.4551	0.210323	1.02764e-11	0.0186332	1	1	714	1	0.77717	G	A	0.018633	A	G	+	0.759588
chr19:41372475	rs7247903	-	-	G	0.148301	G	0.10207	A	G	3.42517e-28	0.623801	0.0566583	5.07409e-05	1.18364e-12	5.22775e-14	A	G	+	0.430617	0.105052	5.07409e-05	0.126551	0.649875	1	385	1	0.94437	G	A	0.12655	A	G	+	0.610442	0.0843231	1.18364e-12	0.110718	1	1	714	1	0.89822	G	A	0.11072	A	G	+	0.84212
chr19:41372861	rs146298249	-	-	A	0.0188246	A	0.062686	C	A	1.18886e-08	0.409268	0.0717849	0.0121209	0.000543277	4.4436e-05	C	A	+	0.330344	0.131053	0.0121209	0.0803994	0.721074	1	385	1	0.95332	A	C	0.0804	C	A	+	0.356965	0.10274	0.000543277	0.0712312	0.776319	1	714	1	0.93162	A	C	0.071231	C	A	+	0.617497
chr19:41373573	rs111867898	-	-	C	0.174013	C	0.25722	T	C	2.62823e-23	-0.425576	0.0427891	0.000102237	1.32897e-12	1.25102e-08	T	C	+	-0.346398	0.0882149	0.000102237	0.231847	0.477298	0.999974	385	1	0.88882	C	T	0.23185	T	C	+	-0.440488	0.0609888	1.32897e-12	0.25508	0.768652	0.999951	714	1	0.87379	C	T	0.25508	T	C	+	-0.462732
chr19:41375026	rs11083573	-	-	G	0.403581	G	0.2285	G	A	3.73308e-16	-0.351878	0.0431915	3.75165e-07	5.84913e-08	0.000539217	G	A	+	-0.430696	0.0832716	3.75165e-07	0.771019	0.150876	0.999964	385	1	0.8749	G	A	0.22899	G	A	+	-0.323288	0.0589675	5.84913e-08	0.72348	0.0918333	0.999945	714	1	0.85844	G	A	0.27652	G	A	+	-0.326777
chr19:41375030	rs59586387	-	-	G	0.121671	G	0.1023	C	G	8.00049e-27	0.609085	0.0568055	6.8509e-05	2.59682e-12	3.66391e-13	C	G	+	0.418302	0.103901	6.8509e-05	0.129217	0.818908	1	385	1	0.94246	G	C	0.12922	C	G	+	0.603579	0.084724	2.59682e-12	0.111837	0.851612	0.999983	714	1	0.88761	G	C	0.11184	C	G	+	0.822115
chr19:41375048	rs148985212	-	-	T	0.020202	T	0.042597	G	T	5.88772e-11	-0.594511	0.0908126	0.00304041	1.21022e-06	0.00115466	G	T	+	-0.563483	0.18891	0.00304041	0.0438878	0.533261	0.99999	385	1	0.75496	T	G	0.043888	G	T	+	-0.601454	0.122831	1.21022e-06	0.0562056	1	1	714	1	0.81818	T	G	0.056206	G	T	+	-0.607777
chr19:41375151	rs148271756	-	-	T	0.0886134	T	0.13517	C	T	3.23242e-12	-0.398399	0.0571818	0.0155101	6.78167e-09	0.000955604	C	T	+	-0.275384	0.11327	0.0155101	0.11843	0.464965	0.99999	385	1	0.88317	T	C	0.11843	C	T	+	-0.476799	0.0812511	6.78167e-09	0.125926	0.49784	0.999987	714	1	0.85066	T	C	0.12593	C	T	+	-0.368384
chr19:41375637	rs112753292	-	-	C	0.12259	C	0.18917	T	C	1.65302e-10	-0.311517	0.0487465	0.0158	9.0421e-06	6.51244e-05	T	C	+	-0.238208	0.098255	0.0158	0.159952	1	0.999969	385	1	0.92755	C	T	0.15995	T	C	+	-0.320405	0.071651	9.0421e-06	0.171243	1	0.999983	714	1	0.88504	C	T	0.17124	T	C	+	-0.354944
chr19:41376071	rs11083574	-	-	A	0.222681	A	0.17518	A	G	9.51999e-20	-0.450162	0.0494993	7.14202e-06	1.23988e-13	0.00237892	A	G	+	-0.433238	0.0951614	7.14202e-06	0.815989	1	0.999985	385	1	0.85724	A	G	0.18401	A	G	+	-0.522538	0.0690984	1.23988e-13	0.809181	1	0.999965	714	1	0.83738	A	G	0.19082	A	G	+	-0.312841
chr19:41376777	rs12151196	-	-	G	0.278696	G	0.3264	A	G	6.97316e-09	-0.235833	0.04072	0.00676952	2.04692e-05	0.00384723	A	G	+	-0.221827	0.0814671	0.00676952	0.318822	0.290269	0.999966	385	1	0.88798	G	A	0.31882	A	G	+	-0.253346	0.0590708	2.04692e-05	0.310778	0.662598	0.99995	714	1	0.85951	G	A	0.31078	A	G	+	-0.219298
chr19:41378347	rs73048971	-	-	T	0.0367309	T	0.11002	C	T	3.78336e-11	-0.409826	0.0619792	0.00880671	1.89517e-07	0.00115179	C	T	+	-0.325053	0.12345	0.00880671	0.092907	0.760186	0.999985	385	1	0.92573	T	C	0.092908	C	T	+	-0.468508	0.0890387	1.89517e-07	0.102349	0.685441	0.999983	714	1	0.89939	T	C	0.10235	C	T	+	-0.383425
chr19:41381310	rs73048976	CYP2A7	downstream variant 500B	G	0.182277	G	0.21497	A	G	7.98573e-12	-0.313971	0.0459102	0.0088468	4.53086e-07	0.000108569	A	G	+	-0.24415	0.0927796	0.0088468	0.18615	1	0.999967	385	1	0.92751	G	A	0.18615	A	G	+	-0.338307	0.0664262	4.53086e-07	0.208267	0.909754	0.999954	714	1	0.89954	G	A	0.20827	A	G	+	-0.3311
chr19:41381334	rs56097499	CYP2A7	downstream variant 500B	A	0.25528	A	0.3147	G	A	1.8057e-08	-0.2341	0.0415833	0.00552763	5.26553e-05	0.00494321	G	A	+	-0.231495	0.0829577	0.00552763	0.310383	0.120804	0.999966	385	1	0.89112	A	G	0.31039	G	A	+	-0.246611	0.0606137	5.26553e-05	0.291989	0.717381	0.999954	714	1	0.84769	A	G	0.29199	G	A	+	-0.216563
chr19:41381448	rs696839	CYP2A7	utr variant 3 prime	G	0.219467	G	0.2068	G	C	2.66589e-14	-0.368707	0.0484275	6.70533e-07	4.08572e-07	0.00254861	G	C	+	-0.465	0.0919884	6.70533e-07	0.802581	0.520391	0.99999	385	1	0.82897	G	C	0.19742	G	C	+	-0.350246	0.0684977	4.08572e-07	0.7758	0.914522	0.99993	714	1	0.79022	G	C	0.2242	G	C	+	-0.29964
chr19:41381647	rs12460590	CYP2A7	missense (Val428Gly; Val479Gly)	A	0.402	A	0.43761	A	C	1.75831e-18	-0.350864	0.0399991	0.000315699	2.94614e-12	5.43908e-05	A	C	+	-0.278358	0.0765676	0.000315699	0.533754	0.837676	0.999964	385	1	0.81972	A	C	0.46625	A	C	+	-0.411061	0.0578519	2.94614e-12	0.575242	0.591943	0.999934	714	1	0.78639	A	C	0.42476	A	C	+	-0.316121
chr19:41381771	rs12462918	CYP2A7	missense (Asn387Tyr; Asn438Tyr)	A	0.104683	A	0.15812	T	A	4.12238e-10	-0.332999	0.0532857	0.0656938	3.18629e-06	6.48676e-05	T	A	+	-0.195918	0.10614	0.0656938	0.137315	0.672574	0.99999	385	1	0.90322	A	T	0.13731	T	A	+	-0.361208	0.0769141	3.18629e-06	0.143069	0.445143	0.999972	714	1	0.86394	A	T	0.14307	T	A	+	-0.403151
chr19:41381936	rs10413473	CYP2A7	intron variant	A	0.0849403	A	0.091361	G	A	1.44409e-09	-0.446514	0.0737981	0.00441052	6.21665e-05	0.000397459	G	A	+	-0.438367	0.153042	0.00441052	0.0755656	0.710952	0.999974	385	1	0.75475	A	G	0.075566	G	A	+	-0.436723	0.108401	6.21665e-05	0.0981712	0.668082	0.999969	714	1	0.64837	A	G	0.098172	G	A	+	-0.466198
chr19:41382011	rs2453802	CYP2A7	intron variant	T	0.0348944	T	0.071218	C	T	1.64498e-08	-0.501673	0.0888591	0.000980701	0.000440119	0.00225149	C	T	+	-0.553847	0.166725	0.000980701	0.0587778	1	0.999977	385	1	0.76197	T	C	0.058778	C	T	+	-0.553334	0.156685	0.000440119	0.0402673	1	0.999982	714	1	0.67883	T	C	0.040268	C	T	+	-0.426882
chr19:41382645	rs3865455	CYP2A7	intron variant	G	0.26584	G	0.18502	G	A	4.63893e-20	-0.437218	0.0476683	1.11037e-05	4.63509e-15	0.00670766	G	A	+	-0.415843	0.0933661	1.11037e-05	0.807936	0.408884	0.999963	385	1	0.90424	G	A	0.19207	G	A	+	-0.53608	0.0668978	4.63509e-15	0.805324	0.905013	0.999969	714	1	0.87456	G	A	0.19468	G	A	+	-0.260351
chr19:41382653	rs2388869	CYP2A7	intron variant	A	0.26584	A	0.18502	A	G	4.65163e-20	-0.437193	0.0476671	1.10934e-05	4.64641e-15	0.00671647	A	G	+	-0.415867	0.093367	1.10934e-05	0.807945	0.408884	0.999969	385	1	0.9043	A	G	0.19206	A	G	+	-0.536029	0.0668941	4.64641e-15	0.805319	0.905013	0.999972	714	1	0.87462	A	G	0.19468	A	G	+	-0.260308
chr19:41382655	rs2316210	CYP2A7	intron variant	T	0.266758	T	0.18502	T	G	4.63619e-20	-0.437208	0.0476668	1.1119e-05	4.61231e-15	0.00671962	T	G	+	-0.415807	0.0933644	1.1119e-05	0.807941	0.408884	0.999969	385	1	0.90429	T	G	0.19206	T	G	+	-0.536096	0.0668942	4.61231e-15	0.80532	0.905013	0.999972	714	1	0.8746	T	G	0.19468	T	G	+	-0.260294
chr19:41382665	rs3852869	CYP2A7	intron variant	G	0.268136	G	0.18502	G	A	4.65868e-20	-0.437171	0.0476655	1.11195e-05	4.63732e-15	0.00672078	G	A	+	-0.415802	0.0933635	1.11195e-05	0.807936	0.408884	0.999971	385	1	0.90432	G	A	0.19207	G	A	+	-0.536026	0.0668915	4.63732e-15	0.805284	0.905013	0.999966	714	1	0.8746	G	A	0.19472	G	A	+	-0.260283
chr19:41383115	rs111390860	CYP2A7	missense (Arg330Trp; Arg381Trp)	A	0.00826446	A	0.023728	G	A	1.47136e-13	0.834261	0.112895	0.00632539	3.52656e-06	1.09162e-07	G	A	+	0.534725	0.194751	0.00632539	0.0361498	1	1	385	1	0.93491	A	G	0.036149	G	A	+	1.00935	0.215912	3.52656e-06	0.0183104	1	1	714	1	0.78506	A	G	0.01831	G	A	+	0.956824
chr19:41383153	rs2261144	CYP2A7	missense (Met317Thr; Met368Thr)	G	0.305785	G	0.33483	A	G	8.73395e-10	-0.233427	0.0380733	0.00387559	8.45867e-06	0.00194276	A	G	+	-0.226691	0.0780089	0.00387559	0.330028	0.134704	0.999961	385	1	0.96049	G	A	0.33003	A	G	+	-0.245313	0.0546793	8.45867e-06	0.338642	0.738057	0.99998	714	1	0.95513	G	A	0.33864	A	G	+	-0.219352
chr19:41383344	rs2302988	CYP2A7	intron variant	T	0.22865	T	0.17226	T	C	1.38974e-23	-0.476319	0.0475885	6.19663e-07	1.65397e-16	0.00149331	T	C	+	-0.47252	0.0931802	6.19663e-07	0.821777	0.600178	0.999966	385	1	0.94257	T	C	0.17822	T	C	+	-0.566424	0.0670241	1.65397e-16	0.823072	1	1	714	1	0.92167	T	C	0.17693	T	C	+	-0.302945
chr19:41383378	rs16958956	CYP2A7	intron variant	C	0.201102	C	0.17078	C	A	1.31926e-23	-0.477813	0.0477132	6.2877e-07	1.71005e-16	0.00140952	C	A	+	-0.472341	0.0931995	6.2877e-07	0.821818	0.600178	0.999974	385	1	0.94236	C	A	0.17818	C	A	+	-0.567845	0.0672265	1.71005e-16	0.823369	1	0.999985	714	1	0.91884	C	A	0.17663	C	A	+	-0.305854
chr19:41383517	rs34457531	CYP2A7	intron variant	G	0.230487	G	0.17262	G	C	2.22414e-23	-0.474393	0.0476179	6.24748e-07	2.43592e-16	0.00159478	G	C	+	-0.472288	0.0931651	6.24748e-07	0.821723	0.600178	0.999972	385	1	0.94286	G	C	0.17827	G	C	+	-0.56381	0.0671111	2.43592e-16	0.822114	0.898982	0.999985	714	1	0.91771	G	C	0.17788	G	C	+	-0.301117
chr19:41383799	rs3869579	CYP2A7	missense (Arg260Cys; Arg311Cys)	G	0.491276	A	0.46499	G	A	4.57135e-08	-0.198276	0.0362663	0.00218882	9.9506e-07	0.250913	G	A	+	-0.228313	0.0740218	0.00218882	0.46393	0.051892	0.999966	385	1	0.97123	A	G	0.46393	G	A	+	-0.256375	0.0519369	9.9506e-07	0.471456	0.822002	0.999989	714	1	0.97295	A	G	0.47146	G	A	+	-0.0776213
chr19:41383989	rs3822479	CYP2A7	intron variant	T	0.275941	T	0.27325	C	T	4.0512e-08	-0.231223	0.0421277	0.0342636	6.70049e-05	0.00144252	C	T	+	-0.185676	0.0873927	0.0342636	0.264008	0.239078	0.999979	385	1	0.87675	T	C	0.26401	C	T	+	-0.239743	0.0597755	6.70049e-05	0.285221	0.854455	0.999983	714	1	0.88934	T	C	0.28522	C	T	+	-0.252238
chr19:41384067	rs4079370	CYP2A7	intron variant	C	0.139118	C	0.19095	T	C	4.17559e-11	-0.312992	0.0474394	0.0112362	2.70247e-06	7.86784e-05	T	C	+	-0.245274	0.0962722	0.0112362	0.162037	1	0.999984	385	1	0.95985	C	T	0.16204	T	C	+	-0.324288	0.0685475	2.70247e-06	0.183658	0.900642	0.999976	714	1	0.93531	C	T	0.18366	T	C	+	-0.348712
chr19:41384084	rs2909906	CYP2A7	intron variant	T	0.238292	T	0.17289	T	C	1.81303e-23	-0.474395	0.0475213	6.0982e-07	3.1852e-16	0.00120487	T	C	+	-0.472602	0.0931366	6.0982e-07	0.821441	0.490659	0.999969	385	1	0.9429	T	C	0.17856	T	C	+	-0.559881	0.0669199	3.1852e-16	0.820978	1	0.999978	714	1	0.91857	T	C	0.17902	T	C	+	-0.30827
chr19:41384102	rs2935235	CYP2A7	intron variant	G	0.490817	T	0.46464	G	T	3.66056e-08	-0.199699	0.0362661	0.00213325	9.97833e-07	0.225256	G	T	+	-0.228891	0.0740213	0.00213325	0.463589	0.051892	0.999971	385	1	0.97128	T	G	0.46359	G	T	+	-0.256216	0.0519105	9.97833e-07	0.471456	0.822002	0.999978	714	1	0.97427	T	G	0.47146	G	T	+	-0.08206
chr19:41384385	rs10404300	CYP2A7	intron variant	T	0.251607	T	0.18944	T	G	5.76359e-21	-0.435826	0.046393	9.43544e-08	1.0406e-12	0.00128512	T	G	+	-0.493611	0.0906944	9.43544e-08	0.8067	0.744989	0.999969	385	1	0.91277	T	G	0.1933	T	G	+	-0.471124	0.0649103	1.0406e-12	0.78808	0.822415	0.999952	714	1	0.8688	T	G	0.21192	T	G	+	-0.3039
chr19:41384386	rs10402703	CYP2A7	intron variant	C	0.252066	C	0.18944	C	G	4.46879e-21	-0.435597	0.0462369	9.4349e-08	8.21396e-13	0.00128483	C	G	+	-0.493611	0.0906942	9.4349e-08	0.8067	0.744989	0.999967	385	1	0.91277	C	G	0.1933	C	G	+	-0.470209	0.0644792	8.21396e-13	0.782689	0.741959	0.999948	714	1	0.86167	C	G	0.21731	C	G	+	-0.303897
chr19:41384675	rs4079366	CYP2A7	missense (His223Arg; His274Arg)	T	0.226814	T	0.19504	T	C	1.45141e-20	-0.43319	0.0465971	9.9812e-07	1.62669e-13	0.00173596	T	C	+	-0.453489	0.0911827	9.9812e-07	0.803183	0.630435	0.999961	385	1	0.89958	T	C	0.19682	T	C	+	-0.492552	0.0654644	1.62669e-13	0.799506	0.726742	0.999965	714	1	0.88271	T	C	0.2005	T	C	+	-0.294112
chr19:41385132	rs4803389	CYP2A7	intron variant	G	0.492195	A	0.46391	G	A	4.60193e-08	-0.197898	0.0362049	0.00215751	9.64401e-07	0.257368	G	A	+	-0.228277	0.0739051	0.00215751	0.46353	0.051892	0.999969	385	1	0.97462	A	G	0.46353	G	A	+	-0.256175	0.0518301	9.64401e-07	0.471372	0.821751	0.999987	714	1	0.97806	A	G	0.47137	G	A	+	-0.0764817
chr19:41385335	rs4803390	CYP2A7	intron variant	G	0.493572	G	0.46355	C	G	3.05972e-08	-0.200684	0.0362377	0.00170083	7.63716e-07	0.252086	C	G	+	-0.234112	0.0740724	0.00170083	0.461604	0.0405135	0.999966	385	1	0.97321	G	C	0.4616	C	G	+	-0.258799	0.0518693	7.63716e-07	0.469432	0.821578	0.99998	714	1	0.97446	G	C	0.46944	C	G	+	-0.0773432
chr19:41385434	rs4803391	CYP2A7	intron variant	T	0.48944	G	0.46402	T	G	4.79823e-08	-0.197516	0.0361841	0.00215888	9.73866e-07	0.261819	T	G	+	-0.228117	0.0738577	0.00215888	0.463661	0.051892	0.999974	385	1	0.97593	G	T	0.46366	T	G	+	-0.255964	0.0518081	9.73866e-07	0.471386	0.821751	0.999985	714	1	0.97911	G	T	0.47138	T	G	+	-0.075711
chr19:41385530	rs12982395	CYP2A7	intron variant	G	0.49449	A	0.46364	G	A	4.91433e-08	-0.197062	0.0361291	0.00219496	1.00975e-06	0.26132	G	A	+	-0.227867	0.0738978	0.00219496	0.463516	0.051892	0.999969	385	1	0.97581	A	G	0.46352	G	A	+	-0.254713	0.0516312	1.00975e-06	0.463304	1	0.99998	714	1	0.9748	A	G	0.46331	G	A	+	-0.07579
chr19:41385533	rs28619553	CYP2A7	intron variant	G	0.492195	T	0.46364	G	T	4.81131e-08	-0.197504	0.0361852	0.0021948	9.65289e-07	0.261327	G	T	+	-0.227867	0.0738974	0.0021948	0.463516	0.051892	0.999966	385	1	0.97583	T	G	0.46352	G	T	+	-0.256007	0.051798	9.65289e-07	0.471436	0.821751	0.999985	714	1	0.97968	T	G	0.47144	G	T	+	-0.0757888
chr19:41385734	rs2316215	CYP2A7	intron variant	C	0.5	T	0.46437	C	T	3.38455e-09	-0.213592	0.03613	0.00211184	3.45408e-08	0.255063	C	T	+	-0.228528	0.0738306	0.00211184	0.463771	0.051892	0.999979	385	1	0.97719	T	C	0.46377	C	T	+	-0.288228	0.0516641	3.45408e-08	0.477401	1	0.999973	714	1	0.96169	T	C	0.4774	C	T	+	-0.0767748
chr19:41385768	rs2545781	CYP2A7	intron variant	T	0.303489	T	0.24077	T	C	3.41558e-18	-0.391412	0.0450067	4.0463e-06	9.42582e-12	0.00219356	T	C	+	-0.403971	0.0863684	4.0463e-06	0.753176	1	0.999949	385	1	0.84818	T	C	0.24683	T	C	+	-0.442725	0.0638714	9.42582e-12	0.767089	0.834134	0.999936	714	1	0.84022	T	C	0.23291	T	C	+	-0.27774
chr19:41385774	rs12982314	CYP2A7	intron variant	A	0.294766	A	0.23884	A	G	2.07537e-16	-0.370211	0.0450508	4.435e-06	8.01423e-10	0.00195611	A	G	+	-0.40245	0.0864115	4.435e-06	0.753718	1	0.999951	385	1	0.85038	A	G	0.24628	A	G	+	-0.398435	0.063952	8.01423e-10	0.761063	1	0.999936	714	1	0.84348	A	G	0.23894	A	G	+	-0.281132
chr19:41385800	rs12975382	CYP2A7	intron variant	T	0.499541	G	0.46478	T	G	2.71572e-08	-0.201034	0.0361648	0.00200989	5.45832e-07	0.253168	T	G	+	-0.229608	0.0738212	0.00200989	0.463686	0.051892	0.999977	385	1	0.97707	G	T	0.46369	T	G	+	-0.261879	0.0517931	5.45832e-07	0.47	0.821885	0.999985	714	1	0.9769	G	T	0.47	T	G	+	-0.0770272
chr19:41385834	rs12973598	CYP2A7	intron variant	C	0.496786	G	0.46478	C	G	3.0013e-08	-0.200435	0.0361707	0.00201375	6.17755e-07	0.253158	C	G	+	-0.229556	0.0738183	0.00201375	0.463696	0.051892	0.999971	385	1	0.97718	G	C	0.46369	C	G	+	-0.260711	0.0518134	6.17755e-07	0.470343	0.821684	0.999976	714	1	0.9772	G	C	0.47034	C	G	+	-0.0770247
chr19:41386033	rs73032311	CYP2A7	missense (Met153Val; Met204Val)	C	0.137282	C	0.19168	T	C	5.26239e-11	-0.310184	0.0472603	0.0141782	2.20799e-06	9.22316e-05	T	C	+	-0.235451	0.095553	0.0141782	0.162344	1	0.999979	385	1	0.96654	C	T	0.16234	T	C	+	-0.325859	0.0682711	2.20799e-06	0.183686	0.900642	0.999985	714	1	0.94287	C	T	0.18369	T	C	+	-0.345137
chr19:41386136	rs4142867	CYP2A7	missense (Asp118Glu; Asp169Glu)	A	0.490817	C	0.46516	A	C	4.42093e-08	-0.197694	0.0361206	0.00206985	9.44797e-07	0.257576	A	C	+	-0.228527	0.073685	0.00206985	0.464243	0.051892	0.999974	385	1	0.98	C	A	0.46425	A	C	+	-0.256013	0.051754	9.44797e-07	0.471421	0.763871	0.999979	714	1	0.98175	C	A	0.47142	A	C	+	-0.0762005
chr19:41386171	rs73032316	CYP2A7	intron variant	C	0.137282	C	0.19163	G	C	4.64851e-11	-0.311328	0.0473015	0.0131242	2.1909e-06	9.04724e-05	G	C	+	-0.239049	0.0959227	0.0131242	0.162063	1	0.999984	385	1	0.96459	C	G	0.16206	G	C	+	-0.325971	0.0682714	2.1909e-06	0.183646	0.900642	0.999986	714	1	0.94307	C	G	0.18365	G	C	+	-0.345509
chr19:41386282	rs3815705	CYP2A7	intron variant	C	0.389807	C	0.35696	G	C	2.29597e-10	-0.238636	0.0376391	0.00236742	2.15006e-06	0.00283886	G	C	+	-0.234042	0.0764742	0.00236742	0.346397	0.177742	0.999966	385	1	0.96855	C	G	0.3464	G	C	+	-0.259201	0.0542428	2.15006e-06	0.358241	0.807449	0.999971	714	1	0.96455	C	G	0.35824	G	C	+	-0.208987
chr19:41386366	rs3815706	CYP2A7	intron variant	G	0.137741	G	0.19219	T	G	2.59074e-11	-0.314281	0.0471318	0.00857177	1.87194e-06	9.31143e-05	T	G	+	-0.250483	0.094793	0.00857177	0.163344	0.709856	0.99999	385	1	0.96468	G	T	0.16334	T	G	+	-0.327784	0.0681856	1.87194e-06	0.185423	0.804402	0.999982	714	1	0.93669	G	T	0.18542	T	G	+	-0.344646
chr19:41386420	rs56081734	CYP2A7	missense (Ser102Ala; Ser153Ala)	A	0.492195	C	0.46481	A	C	4.29866e-08	-0.197826	0.0361121	0.00205236	9.36305e-07	0.255744	A	C	+	-0.228734	0.0736905	0.00205236	0.463538	0.051892	0.999958	385	1	0.9783	C	A	0.46354	A	C	+	-0.255999	0.0517321	9.36305e-07	0.471421	0.763871	0.999983	714	1	0.98273	C	A	0.47143	A	C	+	-0.0764817
chr19:41387154	rs66882672	CYP2A7	intron variant	G	0.151056	G	0.16222	A	G	2.93631e-10	-0.311365	0.0494066	0.0128111	2.30666e-06	0.000662117	A	G	+	-0.253186	0.101241	0.0128111	0.144375	1	0.999982	385	1	0.96326	G	A	0.14437	A	G	+	-0.324064	0.0680245	2.30666e-06	0.184605	0.900766	0.999982	714	1	0.94719	G	A	0.1846	A	G	+	-0.338271
chr19:41387241	rs10424834	CYP2A7	intron variant	A	0.490358	A	0.46127	G	A	1.70674e-08	-0.204586	0.0362781	0.00160299	3.06848e-07	0.268079	G	A	+	-0.234384	0.073746	0.00160299	0.45725	0.0643873	0.999963	385	1	0.97791	A	G	0.45725	G	A	+	-0.270072	0.0522477	3.06848e-07	0.451034	0.82052	0.999961	714	1	0.965	A	G	0.45104	G	A	+	-0.0744447
chr19:41387397	rs67808403	CYP2A7	intron variant	G	0.151974	G	0.19179	A	G	5.13244e-11	-0.31008	0.0472176	0.0134217	2.29529e-06	9.43016e-05	A	G	+	-0.238606	0.0960574	0.0134217	0.162069	1	1	385	1	0.96431	G	A	0.16207	A	G	+	-0.324123	0.0680223	2.29529e-06	0.184544	0.900766	0.999987	714	1	0.94758	G	A	0.18455	A	G	+	-0.34417
chr19:41387647	rs10425169	CYP2A7	intron variant, missense (Cys64Arg)	G	0.397153	G	0.3588	A	G	2.15771e-08	-0.222962	0.0398228	0.0660624	8.34518e-08	0.0655883	A	G	+	-0.148728	0.0806851	0.0660624	0.356057	0.437895	0.999948	385	1	0.86466	G	A	0.35605	A	G	+	-0.307005	0.0566785	8.34518e-08	0.376229	0.750119	0.999971	714	1	0.86939	G	A	0.37623	A	G	+	-0.139142
chr19:41387656	rs10425176	CYP2A7	intron variant, missense (Phe61Ile)	T	0.399449	T	0.35881	A	T	2.21561e-08	-0.222708	0.0398101	0.0661244	8.66797e-08	0.0656239	A	T	+	-0.14869	0.0806833	0.0661244	0.356055	0.437895	0.999943	385	1	0.86467	T	A	0.35605	A	T	+	-0.306409	0.0566426	8.66797e-08	0.378706	0.750447	0.999978	714	1	0.87091	T	A	0.37871	A	T	+	-0.139121
chr19:41387669	rs10425185	CYP2A7	intron variant	A	0.213499	A	0.17612	A	G	4.4763e-21	-0.445779	0.0473185	2.25971e-05	6.03001e-16	0.00280778	A	G	+	-0.402455	0.0937908	2.25971e-05	0.82321	0.599681	0.999979	385	1	0.9418	A	G	0.17679	A	G	+	-0.548831	0.0662568	6.03001e-16	0.814959	0.901098	0.999978	714	1	0.90871	A	G	0.18504	A	G	+	-0.283059
chr19:41388707	rs3797218	CYP2A7	upstream variant 2KB	C	0.498163	C	0.45169	T	C	1.27839e-11	-0.24414	0.0360564	0.000771883	2.14546e-09	0.064594	T	C	+	-0.25084	0.0739916	0.000771883	0.455173	0.0235396	0.99999	385	1	0.99254	C	T	0.45518	T	C	+	-0.312008	0.051439	2.14546e-09	0.454459	0.762729	0.999975	714	1	0.98567	C	T	0.45446	T	C	+	-0.124636
chr19:41388735	rs79809963	CYP2A7	upstream variant 2KB	C	0.149	C	0.19134	A	C	4.44323e-11	-0.312185	0.0473834	0.0127065	2.00803e-06	9.93097e-05	A	C	+	-0.241173	0.096324	0.0127065	0.161682	1	0.99999	385	1	0.96425	C	A	0.16168	A	C	+	-0.328107	0.0684596	2.00803e-06	0.183938	0.900766	0.999976	714	1	0.94074	C	A	0.18394	A	C	+	-0.342846
chr19:41388740	rs28602288	CYP2A7	upstream variant 2KB (CYP2A7 top-SNP in meta)	C	0.356749	C	0.35718	C	T	1.42772e-38	-0.477704	0.0367799	6.8978e-08	8.72373e-26	1.54806e-07	C	T	+	-0.399632	0.0726279	6.8978e-08	0.616519	0.388213	0.999982	385	1	0.97343	C	T	0.38348	C	T	+	-0.575152	0.0526315	8.72373e-26	0.636019	0.125369	0.999971	714	1	0.9473	C	T	0.36398	C	T	+	-0.376478
chr19:41388777	rs28427254	CYP2A7	upstream variant 2KB	G	0.469697	G	0.45098	A	G	2.74559e-11	-0.241477	0.0362599	0.000853779	5.27071e-09	0.0593166	A	G	+	-0.248259	0.073853	0.000853779	0.453475	0.0305703	1	385	1	0.99114	G	A	0.45348	A	G	+	-0.308173	0.0521274	5.27071e-09	0.441792	0.761588	0.999979	714	1	0.96826	G	A	0.44179	A	G	+	-0.127055
chr19:41388801	rs76734307	CYP2A7	upstream variant 2KB	C	0.15427	C	0.19135	T	C	1.25568e-10	-0.303172	0.0471317	0.012724	5.94325e-06	9.94692e-05	T	C	+	-0.241135	0.0963282	0.012724	0.161678	1	0.999987	385	1	0.9642	C	T	0.16168	T	C	+	-0.3089	0.0676936	5.94325e-06	0.194624	0.720261	0.999979	714	1	0.92763	C	T	0.19462	T	C	+	-0.342812
chr19:41388836	rs11083580	CYP2A7	upstream variant 2KB	A	0.491276	A	0.45099	G	A	1.1964e-11	-0.244451	0.0360513	0.000853083	2.05705e-09	0.0593725	G	A	+	-0.248272	0.0738516	0.000853083	0.453472	0.0305703	0.999987	385	1	0.99116	A	G	0.45348	G	A	+	-0.312775	0.051505	2.05705e-09	0.453977	0.762729	0.999986	714	1	0.984	A	G	0.45398	G	A	+	-0.127022
chr19:41388843	rs73032332	CYP2A7	upstream variant 2KB	A	0.142792	A	0.19131	C	A	5.85483e-11	-0.309113	0.0472117	0.0127174	2.69896e-06	9.93123e-05	C	A	+	-0.241154	0.0963285	0.0127174	0.161678	1	1	385	1	0.96421	A	C	0.16168	C	A	+	-0.321412	0.0679356	2.69896e-06	0.185832	0.902356	0.999979	714	1	0.94318	A	C	0.18583	C	A	+	-0.342841
chr19:41388949	rs11083581	CYP2A7	upstream variant 2KB	G	0.238751	G	0.18758	G	T	8.44278e-33	-0.539177	0.0452021	1.40027e-07	2.5631e-23	4.86746e-05	G	T	+	-0.489822	0.0912765	1.40027e-07	0.810933	0.246706	0.99999	385	1	0.95693	G	T	0.18907	G	T	+	-0.649177	0.0629513	2.5631e-23	0.805611	0.905057	0.99998	714	1	0.93874	G	T	0.19439	G	T	+	-0.366753
chr19:41389357	rs115416981	CYP2A7	upstream variant 2KB	G	0.181818	G	0.19167	C	G	5.16695e-11	-0.311197	0.0473949	0.0144082	2.00169e-06	0.000100466	C	G	+	-0.237004	0.096413	0.0144082	0.162	1	0.99999	385	1	0.9622	G	C	0.162	C	G	+	-0.328043	0.0684369	2.00169e-06	0.183936	0.900766	0.99998	714	1	0.94151	G	C	0.18393	C	G	+	-0.342807
chr19:41389417	rs111895432	CYP2A7	upstream variant 2KB	G	0.146006	G	0.19138	T	G	7.32851e-11	-0.30581	0.0469481	0.0127239	3.41371e-06	9.99873e-05	T	G	+	-0.241166	0.0963402	0.0127239	0.161656	1	1	385	1	0.96425	G	T	0.16166	T	G	+	-0.314351	0.0671446	3.41371e-06	0.190437	1	0.999985	714	1	0.94138	G	T	0.19044	T	G	+	-0.342666
chr19:41389509	rs4802094	CYP2A7	upstream variant 2KB	A	0.417355	A	0.34801	A	G	6.04814e-17	-0.345052	0.041253	1.58203e-06	2.28822e-05	2.60172e-08	A	G	+	-0.381804	0.0782773	1.58203e-06	0.636627	0.912395	0.999961	385	1	0.84115	A	G	0.36338	A	G	+	-0.264813	0.0621136	2.28822e-05	0.65812	0.318398	0.999916	714	1	0.78673	A	G	0.34188	A	G	+	-0.428913
chr19:41389514	rs7253657	CYP2A7	upstream variant 2KB	T	0.40955	T	0.34804	T	C	9.23695e-25	-0.413044	0.0402031	1.57514e-06	1.97408e-12	2.50902e-08	T	C	+	-0.381878	0.0782778	1.57514e-06	0.636601	0.912395	0.999961	385	1	0.84117	T	C	0.3634	T	C	+	-0.420226	0.0586543	1.97408e-12	0.648624	0.459886	0.999936	714	1	0.81676	T	C	0.35138	T	C	+	-0.429282
chr19:41391667	rs11665969	-	-	G	0.460514	A	0.4521	G	A	2.7568e-11	-0.239621	0.0359845	0.000676629	6.12505e-09	0.0658748	G	A	+	-0.25349	0.0739652	0.000676629	0.455478	0.0179721	0.99999	385	1	0.99408	A	G	0.45548	G	A	+	-0.302083	0.0513231	6.12505e-09	0.456665	0.821092	0.999983	714	1	0.98936	A	G	0.45667	G	A	+	-0.123687
chr19:41392011	rs3875155	-	-	C	0.142792	C	0.19133	T	C	1.25071e-11	-0.32201	0.0475346	0.0127919	4.86416e-07	0.000104309	T	C	+	-0.241099	0.0963874	0.0127919	0.161543	1	0.99999	385	1	0.96457	C	T	0.16154	T	C	+	-0.350024	0.0689159	4.86416e-07	0.176772	1	1	714	1	0.93728	C	T	0.17677	T	C	+	-0.341671
chr19:41392043	rs141949574	-	-	A	0.0142332	A	0.020046	G	A	1.00912e-12	1.00205	0.140555	0.00227281	1.31956e-06	1.10952e-05	G	A	+	0.913394	0.297242	0.00227281	0.0153934	1	1	385	1	0.88459	A	G	0.015394	G	A	+	0.908011	0.186106	1.31956e-06	0.022236	1	1	714	1	0.88142	A	G	0.022236	G	A	+	1.32443
chr19:41392048	rs10421888	-	-	C	0.447658	T	0.45196	C	T	2.99034e-11	-0.239252	0.0359937	0.000701784	6.54489e-09	0.0664568	C	T	+	-0.253444	0.0741732	0.000701784	0.454691	0.0179721	0.999987	385	1	0.9925	T	C	0.45469	C	T	+	-0.30094	0.0512291	6.54489e-09	0.458256	0.763449	1	714	1	0.9945	T	C	0.45826	C	T	+	-0.123638
chr19:41392141	rs10423695	-	-	C	0.488981	C	0.45155	T	C	2.50308e-13	-0.26628	0.0363834	0.000694408	1.31037e-11	0.0662197	T	C	+	-0.253664	0.0741731	0.000694408	0.454644	0.0135425	1	385	1	0.99248	C	T	0.45464	T	C	+	-0.360529	0.0523906	1.31037e-11	0.395591	0.347616	0.999968	714	1	0.91949	C	T	0.39559	T	C	+	-0.123746
chr19:41392154	rs3875159	-	-	C	0.482553	C	0.45151	T	C	2.64955e-13	-0.267062	0.0365283	0.000692726	1.27423e-11	0.0663212	T	C	+	-0.253703	0.0741699	0.000692726	0.454632	0.0135425	1	385	1	0.99251	C	T	0.45464	T	C	+	-0.363812	0.0528349	1.27423e-11	0.396333	0.531496	0.999965	714	1	0.91087	C	T	0.39633	T	C	+	-0.123697
chr19:41392466	rs10423165	-	-	C	0.473829	C	0.43526	G	C	2.69456e-11	-0.241596	0.0362629	0.00071502	9.13254e-09	0.0502079	G	C	+	-0.25368	0.0743565	0.00071502	0.441892	0.0172663	1	385	1	0.99795	C	G	0.4419	G	C	+	-0.301817	0.0518922	9.13254e-09	0.437891	0.819794	0.999976	714	1	0.97759	C	G	0.43789	G	C	+	-0.132259
chr19:41393080	rs75058934	-	-	C	0.138659	C	0.1913	T	C	2.40687e-11	-0.315323	0.0472116	0.0128433	9.85308e-07	0.00010605	T	C	+	-0.241011	0.0964079	0.0128433	0.161491	1	1	385	1	0.96473	C	T	0.16149	T	C	+	-0.335434	0.0679254	9.85308e-07	0.182865	0.900725	1	714	1	0.95314	C	T	0.18287	T	C	+	-0.34127
chr19:41393135	rs28503746	-	-	A	0.449036	G	0.45304	A	G	3.21649e-11	-0.238472	0.0359344	0.000870117	6.01152e-09	0.0643204	A	G	+	-0.248117	0.0739296	0.000870117	0.456241	0.0179721	1	385	1	0.99728	G	A	0.45624	A	G	+	-0.301413	0.0511811	6.01152e-09	0.458817	0.763238	1	714	1	0.99723	G	A	0.45882	A	G	+	-0.124434
chr19:41393326	rs3909341	-	-	T	0.447199	C	0.45304	T	C	3.21155e-11	-0.238448	0.0359296	0.000870557	5.99915e-09	0.064336	T	C	+	-0.248092	0.0739251	0.000870557	0.456238	0.0179721	1	385	1	0.99739	C	T	0.45624	T	C	+	-0.30137	0.0511707	5.99915e-09	0.458887	0.706952	1	714	1	0.99765	C	T	0.45889	T	C	+	-0.124417
chr19:41393533	rs4105143	-	-	T	0.454545	C	0.45304	T	C	3.2852e-11	-0.238426	0.0359444	0.00086842	6.13685e-09	0.0643545	T	C	+	-0.248119	0.0739177	0.00086842	0.456247	0.0179721	1	385	1	0.99753	C	T	0.45625	T	C	+	-0.301455	0.0512193	6.13685e-09	0.458515	0.70661	1	714	1	0.99632	C	T	0.45852	T	C	+	-0.124397
chr19:41393570	rs4105142	-	-	C	0.447658	T	0.45304	C	T	2.94639e-11	-0.239076	0.0359554	0.000868332	5.33914e-09	0.0643729	C	T	+	-0.248117	0.0739166	0.000868332	0.456245	0.0179721	1	385	1	0.99757	T	C	0.45625	C	T	+	-0.302887	0.0512525	5.33914e-09	0.457794	0.70661	1	714	1	0.99423	T	C	0.4578	C	T	+	-0.124387
chr19:41393600	rs4105141	-	-	A	0.419651	A	0.43463	T	A	5.17352e-11	-0.236757	0.0360588	0.000620785	2.43087e-08	0.0507707	T	A	+	-0.256148	0.0742198	0.000620785	0.44152	0.0172663	1	385	1	0.99983	A	T	0.44152	T	A	+	-0.289775	0.0513567	2.43087e-08	0.435189	1	1	714	1	0.99453	A	T	0.43518	T	A	+	-0.131838
chr19:41393937	rs10410750	-	-	G	0.461433	A	0.4529	G	A	2.48648e-11	-0.241108	0.0361256	0.000851737	4.26217e-09	0.0634651	G	A	+	-0.248569	0.0739302	0.000851737	0.456126	0.0179721	1	385	1	0.99717	A	G	0.45613	G	A	+	-0.307768	0.0517384	4.26217e-09	0.447633	0.705131	1	714	1	0.98069	A	G	0.44764	G	A	+	-0.12487
chr19:41394102	rs117683060	-	-	G	0.0119376	G	0.020062	A	G	3.28249e-13	1.03023	0.141471	0.00221732	4.98723e-07	1.10104e-05	A	G	+	0.913496	0.296546	0.00221732	0.0154596	1	1	385	1	0.88486	G	A	0.01546	A	G	+	0.956472	0.188502	4.98723e-07	0.0189103	1	1	714	1	0.99888	G	A	0.01891	A	G	+	1.32416
chr19:41394336	rs10411264	-	-	T	0.422865	T	0.43463	C	T	5.91088e-11	-0.235473	0.0359722	0.000612419	3.01892e-08	0.0503694	C	T	+	-0.256465	0.0742304	0.000612419	0.441492	0.0172663	1	385	1	0.99961	T	C	0.44149	C	T	+	-0.286318	0.0510982	3.01892e-08	0.437655	1	1	714	1	0.9999	T	C	0.43765	C	T	+	-0.132077
chr19:41394420	rs67421541	-	-	C	0.444904	T	0.45294	C	T	3.28633e-11	-0.23809	0.0358941	0.000853315	6.4054e-09	0.0643498	C	T	+	-0.248538	0.0739326	0.000853315	0.45613	0.0179721	1	385	1	0.99724	T	C	0.45614	C	T	+	-0.30015	0.051062	6.4054e-09	0.459825	0.763748	1	714	1	0.99858	T	C	0.45983	C	T	+	-0.124419
chr19:41394615	rs79614850	-	-	T	0.139118	T	0.19141	C	T	2.45222e-11	-0.31524	0.0472185	0.0128637	9.65432e-07	0.000110235	C	T	+	-0.240979	0.0964174	0.0128637	0.161556	1	1	385	1	0.96394	T	C	0.16156	C	T	+	-0.335753	0.0679334	9.65432e-07	0.18284	0.900725	1	714	1	0.95314	T	C	0.18284	C	T	+	-0.340503
chr19:41395036	rs10418318	CYP2G1P (pseudogene)	upstream variant 2KB	G	0.457759	A	0.4527	G	A	3.1341e-11	-0.23841	0.0359044	0.00081407	6.33141e-09	0.0645059	G	A	+	-0.249568	0.073945	0.00081407	0.455922	0.0179721	1	385	1	0.99683	A	G	0.45592	G	A	+	-0.300361	0.0510805	6.33141e-09	0.459734	0.763748	1	714	1	0.99825	A	G	0.45973	G	A	+	-0.124379
chr19:41395755	rs28472879	CYP2G1P (pseudogene)	upstream variant 2KB	A	0.420569	A	0.4343	G	A	5.58183e-11	-0.236461	0.036076	0.000571347	2.97412e-08	0.0502339	G	A	+	-0.258127	0.0742971	0.000571347	0.441156	0.0172663	1	385	1	0.99813	A	G	0.44116	G	A	+	-0.287903	0.0513561	2.97412e-08	0.435021	1	1	714	1	0.99131	A	G	0.43502	G	A	+	-0.13226
chr19:41395851	rs11083582	CYP2G1P (pseudogene)	upstream variant 2KB	A	0.444904	C	0.4526	A	C	3.05637e-11	-0.23865	0.0359205	0.000803576	6.24158e-09	0.0644129	A	C	+	-0.249982	0.0739871	0.000803576	0.455761	0.0179721	1	385	1	0.99611	C	A	0.45576	A	C	+	-0.300621	0.0511031	6.24158e-09	0.459608	0.763748	1	714	1	0.99789	C	A	0.45961	A	C	+	-0.124467
chr19:41396565	rs145402786	CYP2G1P (pseudogene)	upstream variant 2KB	T	0.0394858	T	0.10673	C	T	4.13841e-10	-0.385783	0.061738	0.00636725	8.16243e-07	0.00477228	C	T	+	-0.338647	0.123437	0.00636725	0.0921257	0.549136	1	385	1	0.92862	T	C	0.092126	C	T	+	-0.436184	0.0876553	8.16243e-07	0.101911	0.685536	1	714	1	0.93965	T	C	0.10191	C	T	+	-0.336826
chr19:41396690	rs3909342	CYP2G1P (pseudogene)	upstream variant 2KB	G	0.443985	A	0.4524	G	A	2.67021e-11	-0.239189	0.0358944	0.000776443	5.55862e-09	0.0644916	G	A	+	-0.250777	0.0740095	0.000776443	0.455546	0.0179721	1	385	1	0.99568	A	G	0.45554	G	A	+	-0.301109	0.0510118	5.55862e-09	0.461443	0.821323	1	714	1	0.99708	A	G	0.46144	G	A	+	-0.124462
chr19:41396751	rs74502074	CYP2G1P (pseudogene)	nc transcript variant	C	0.139118	C	0.19173	G	C	2.74627e-11	-0.314567	0.0472354	0.0128704	9.6877e-07	0.000123729	G	C	+	-0.240883	0.096386	0.0128704	0.16181	1	1	385	1	0.96163	C	G	0.16181	G	C	+	-0.335853	0.0679633	9.6877e-07	0.182903	0.900725	1	714	1	0.95269	C	G	0.1829	G	C	+	-0.338227
chr19:41396865	rs4803397	CYP2G1P (pseudogene)	nc transcript variant	G	0.200643	G	0.16706	G	A	2.08038e-21	-0.45109	0.0474786	9.53795e-06	1.57787e-16	0.00636637	G	A	+	-0.424602	0.0946058	9.53795e-06	0.827662	0.475905	0.999987	385	1	0.96109	G	A	0.17234	G	A	+	-0.562367	0.0664965	1.57787e-16	0.825125	1	1	714	1	0.9467	G	A	0.17487	G	A	+	-0.257665
chr19:41396915	rs10406188	CYP2G1P (pseudogene)	nc transcript variant	G	0.422406	G	0.43404	A	G	5.40154e-11	-0.23623	0.0360138	0.00054159	3.10658e-08	0.0501567	A	G	+	-0.259369	0.0743384	0.00054159	0.44089	0.0172663	1	385	1	0.99727	G	A	0.44089	A	G	+	-0.286329	0.0511472	3.10658e-08	0.437485	1	1	714	1	0.99927	G	A	0.43748	A	G	+	-0.132365
chr19:41397370	rs3852870	CYP2G1P (pseudogene)	nc transcript variant	A	0.444904	C	0.45223	A	C	2.86171e-11	-0.239136	0.0359413	0.000756286	6.11286e-09	0.0645579	A	C	+	-0.251373	0.074023	0.000756286	0.455351	0.0179721	1	385	1	0.99544	C	A	0.45535	A	C	+	-0.301026	0.0511405	6.11286e-09	0.45937	0.76301	1	714	1	0.99743	C	A	0.45937	A	C	+	-0.124448
chr19:41397499	rs8103288	CYP2G1P (pseudogene)	nc transcript variant	G	0.423324	G	0.4339	C	G	5.30507e-11	-0.236372	0.0360208	0.000526307	3.13351e-08	0.0501313	C	G	+	-0.260011	0.0743542	0.000526307	0.440749	0.0172663	1	385	1	0.99697	G	C	0.44075	C	G	+	-0.286307	0.0511576	3.13351e-08	0.437445	1	1	714	1	0.99917	G	C	0.43744	C	G	+	-0.132402
chr19:41397661	rs8103444	CYP2G1P (pseudogene)	nc transcript variant	C	0.221304	C	0.16735	C	A	2.04344e-21	-0.450637	0.0474216	9.11983e-06	1.5993e-16	0.00646987	C	A	+	-0.425546	0.0946041	9.11983e-06	0.827474	0.475905	0.999987	385	1	0.9607	C	A	0.17253	C	A	+	-0.561234	0.0663761	1.5993e-16	0.824689	1	1	714	1	0.94819	C	A	0.17531	C	A	+	-0.256869
chr19:41397806	rs8106551	CYP2G1P (pseudogene)	nc transcript variant	C	0.224977	C	0.16824	C	A	3.08648e-21	-0.448398	0.0474005	9.01549e-06	2.36584e-16	0.00687562	C	A	+	-0.425527	0.0945459	9.01549e-06	0.824188	0.380417	0.99999	385	1	0.95297	C	A	0.17581	C	A	+	-0.557397	0.0663179	2.36584e-16	0.82343	1	1	714	1	0.94564	C	A	0.17657	C	A	+	-0.255096
chr19:41398236	rs10414481	CYP2G1P (pseudogene)	intron variant	T	0.421488	T	0.43374	C	T	5.74433e-11	-0.23645	0.0360978	0.000509905	3.48162e-08	0.0501193	C	T	+	-0.260715	0.0743702	0.000509905	0.440579	0.0172663	1	385	1	0.99667	T	C	0.44058	C	T	+	-0.286531	0.0513733	3.48162e-08	0.436365	0.939375	1	714	1	0.99576	T	C	0.43637	C	T	+	-0.132427
chr19:41398649	rs113830576	CYP2G1P (pseudogene)	intron variant	G	0.139578	G	0.1921	T	G	3.71218e-11	-0.312427	0.0472291	0.0129756	1.13399e-06	0.000144168	T	G	+	-0.240423	0.0963151	0.0129756	0.162058	1	1	385	1	0.96031	G	T	0.16206	T	G	+	-0.333568	0.0679389	1.13399e-06	0.183234	0.900642	1	714	1	0.95328	G	T	0.18323	T	G	+	-0.335083
chr19:41398651	rs78374326	CYP2G1P (pseudogene)	intron variant	G	0.368228	G	0.37949	T	G	1.0077e-17	-0.328618	0.0383315	4.57625e-06	1.02163e-10	0.000516929	T	G	+	-0.364933	0.0784711	4.57625e-06	0.370894	0.0166418	0.999985	385	1	0.92284	G	T	0.37089	T	G	+	-0.363502	0.0553849	1.02163e-10	0.365858	0.871897	0.999961	714	1	0.88006	G	T	0.36586	T	G	+	-0.245554
chr19:41398969	rs3865457	CYP2G1P (pseudogene)	intron variant	T	0.423324	T	0.4236	C	T	9.93903e-11	-0.233972	0.0361745	0.000657665	3.16361e-08	0.0645971	C	T	+	-0.258524	0.0752594	0.000657665	0.424463	0.0121899	1	385	1	0.98906	T	C	0.42446	C	T	+	-0.287184	0.0513303	3.16361e-08	0.436974	1	1	714	1	0.99753	T	C	0.43698	C	T	+	-0.124835
chr19:41399022	rs12611183	CYP2G1P (pseudogene)	intron variant	A	0.140037	A	0.19208	T	A	3.58687e-11	-0.312537	0.0472095	0.0129497	1.12556e-06	0.00014041	T	A	+	-0.240429	0.0962896	0.0129497	0.162071	1	1	385	1	0.96039	A	T	0.16207	T	A	+	-0.333507	0.0679054	1.12556e-06	0.183356	0.900642	1	714	1	0.95381	A	T	0.18336	T	A	+	-0.335533
chr19:41399238	rs76297159	CYP2G1P (pseudogene)	intron variant	G	0.140037	G	0.19213	A	G	3.6375e-11	-0.312441	0.0472098	0.0129595	1.12462e-06	0.000142496	A	G	+	-0.240387	0.0962834	0.0129595	0.162093	1	1	385	1	0.96038	G	A	0.16209	A	G	+	-0.333514	0.0679046	1.12462e-06	0.183361	0.900642	1	714	1	0.95384	G	A	0.18336	A	G	+	-0.335236
chr19:41399491	rs113919192	CYP2G1P (pseudogene)	intron variant	A	0.00826446	A	0.022784	G	A	4.14599e-13	0.853867	0.117763	0.00695998	1.58043e-06	4.31511e-07	G	A	+	0.53516	0.197219	0.00695998	0.0356907	1	1	385	1	0.92635	A	G	0.035691	G	A	+	0.964301	0.19915	1.58043e-06	0.0187555	0.221559	1	714	1	0.82239	A	G	0.018756	G	A	+	1.08292
chr19:41399887	rs12609982	CYP2G1P (pseudogene)	nc transcript variant	G	0.139118	G	0.19216	A	G	3.72043e-11	-0.312253	0.0472051	0.0129731	1.12939e-06	0.000145093	A	G	+	-0.240285	0.0962571	0.0129731	0.162132	1	1	385	1	0.96029	G	A	0.16213	A	G	+	-0.33345	0.0679033	1.12939e-06	0.183374	0.900642	1	714	1	0.95393	G	A	0.18337	A	G	+	-0.334805
chr19:41400157	rs12608615	CYP2G1P (pseudogene)	intron variant	C	0.137282	C	0.19218	T	C	3.65436e-11	-0.31249	0.047222	0.0129815	1.09506e-06	0.000146493	T	C	+	-0.240244	0.0962497	0.0129815	0.162152	1	1	385	1	0.96027	C	T	0.16215	T	C	+	-0.334141	0.0679575	1.09506e-06	0.183025	0.900656	1	714	1	0.95306	C	T	0.18303	T	C	+	-0.334588
chr19:41402162	rs3956342	CYP2G1P (pseudogene)	intron variant	T	0.206152	T	0.16755	T	C	3.43226e-22	-0.456027	0.0470773	7.48738e-06	1.82178e-17	0.00857944	T	C	+	-0.429382	0.0945321	7.48738e-06	0.826868	0.476804	1	385	1	0.96055	T	C	0.17313	T	C	+	-0.571509	0.0654571	1.82178e-17	0.807209	0.630739	0.999982	714	1	0.92045	T	C	0.19279	T	C	+	-0.247819
chr19:41403325	rs7252852	CYP2G1P (pseudogene)	intron variant	T	0.460973	C	0.4387	T	C	5.05827e-10	-0.224921	0.0361767	0.00146495	5.49761e-08	0.0822041	T	C	+	-0.237927	0.0742369	0.00146495	0.431593	0.0220394	1	385	1	0.99805	C	T	0.43159	T	C	+	-0.285206	0.0519132	5.49761e-08	0.444243	0.405051	1	714	1	0.99904	C	T	0.44425	T	C	+	-0.116449
chr19:41403754	rs12460054	CYP2G1P (pseudogene)	intron variant	A	0.0886134	A	0.15916	G	A	5.7329e-11	-0.338093	0.051613	0.0189116	1.02587e-07	0.00130777	G	A	+	-0.244466	0.103703	0.0189116	0.132614	0.657779	1	385	1	0.9618	A	G	0.13261	G	A	+	-0.394133	0.0732861	1.02587e-07	0.14366	0.649606	1	714	1	0.95504	A	G	0.14366	G	A	+	-0.319746
chr19:41404196	rs10419393	CYP2G1P (pseudogene)	nc transcript variant	A	0.461433	G	0.43868	A	G	4.91785e-10	-0.225092	0.0361784	0.0014309	5.49893e-08	0.0818677	A	G	+	-0.238405	0.0742249	0.0014309	0.431504	0.0220394	1	385	1	0.99836	G	A	0.4315	A	G	+	-0.285219	0.051916	5.49893e-08	0.44416	0.405051	1	714	1	0.99931	G	A	0.44416	A	G	+	-0.1166
chr19:41405348	rs7343061	CYP2G1P (pseudogene)	intron variant	C	0.46281	A	0.43876	C	A	4.51301e-10	-0.225867	0.0362247	0.00138509	5.12422e-08	0.0812402	C	A	+	-0.239056	0.0742061	0.00138509	0.431385	0.0220394	1	385	1	0.99886	A	C	0.43139	C	A	+	-0.286654	0.0520543	5.12422e-08	0.441996	0.448116	1	714	1	0.99326	A	C	0.442	C	A	+	-0.116868
chr19:41406411	rs17726493	CYP2G1P (pseudogene)	nc transcript variant	T	0.15427	T	0.19452	C	T	3.97126e-11	-0.310053	0.0469411	0.0095419	1.49808e-06	0.000166092	C	T	+	-0.24747	0.0949898	0.0095419	0.167461	1	1	385	1	0.95831	T	C	0.16746	C	T	+	-0.328537	0.0676967	1.49808e-06	0.184979	0.900797	1	714	1	0.95297	T	C	0.18498	C	T	+	-0.330579
chr19:41406481	rs55790533	CYP2G1P (pseudogene)	downstream variant 500B	A	0.15427	A	0.19452	G	A	3.96908e-11	-0.310062	0.0469419	0.00955002	1.49479e-06	0.000166223	G	A	+	-0.247462	0.0949974	0.00955002	0.167444	1	0.99999	385	1	0.95818	A	G	0.16744	G	A	+	-0.328562	0.0676956	1.49479e-06	0.184972	0.900797	1	714	1	0.95299	A	G	0.18497	G	A	+	-0.330569
chr19:41407637	rs10416968	-	-	G	0.460973	A	0.43898	G	A	5.05159e-10	-0.225051	0.0361964	0.00157472	5.54089e-08	0.0789177	G	A	+	-0.236226	0.074202	0.00157472	0.430774	0.0220851	1	385	1	0.99664	A	G	0.43077	G	A	+	-0.285264	0.0519375	5.54089e-08	0.444027	0.405051	1	714	1	0.99942	A	G	0.44403	G	A	+	-0.117896
chr19:41408537	rs181731711	-	-	T	0.00964187	T	0.056506	C	T	1.98083e-09	0.444682	0.0741214	0.0132749	2.53673e-05	0.00025456	C	T	+	0.338132	0.135906	0.0132749	0.0730592	0.450848	1	385	1	0.96105	T	C	0.07306	C	T	+	0.447015	0.105436	2.53673e-05	0.0613912	0.32419	1	714	1	0.97529	T	C	0.061391	C	T	+	0.574309
chr19:41408581	rs7258590	-	-	C	0.486226	T	0.43768	C	T	1.13811e-09	-0.221797	0.0364275	0.001344	1.86624e-07	0.0747193	C	T	+	-0.24121	0.0746693	0.001344	0.429169	0.0168694	1	385	1	0.98962	T	C	0.42917	C	T	+	-0.276318	0.0524843	1.86624e-07	0.423227	0.759749	0.999982	714	1	0.97192	T	C	0.42322	C	T	+	-0.119567
chr19:41408746	rs7258728	-	-	A	0.463728	C	0.43813	A	C	4.92937e-10	-0.225585	0.0362598	0.00125728	7.75247e-08	0.073482	A	C	+	-0.241295	0.0742463	0.00125728	0.430476	0.0225788	0.99999	385	1	0.99327	C	A	0.43047	A	C	+	-0.282991	0.0521133	7.75247e-08	0.447856	0.449376	0.999983	714	1	0.99014	C	A	0.44785	A	C	+	-0.120107
chr19:41410990	rs16974677	-	-	G	0.0105601	G	0.023063	A	G	9.59406e-10	0.728933	0.119184	5.78835e-05	7.74769e-05	0.0084012	A	G	+	0.937663	0.230545	5.78835e-05	0.0252492	1	1	385	1	0.92272	G	A	0.025249	A	G	+	0.638498	0.160607	7.74769e-05	0.0277205	0.100408	1	714	1	0.88399	G	A	0.027721	A	G	+	0.705281
chr19:41412185	rs4803402	-	-	G	0.317723	G	0.26633	G	A	5.39157e-13	-0.301674	0.0418118	0.000619895	5.82634e-10	0.0316074	G	A	+	-0.278811	0.0807771	0.000619895	0.728526	0.699053	0.999966	385	1	0.89669	G	A	0.27148	G	A	+	-0.364423	0.0580039	5.82634e-10	0.660118	0.738771	0.99993	714	1	0.81307	G	A	0.33988	G	A	+	-0.187946
chr19:41414481	rs72480748	-	-	A	0.281451	A	0.27432	G	A	1.41039e-10	-0.258913	0.040362	0.0173961	5.71386e-06	7.03249e-05	G	A	+	-0.190478	0.0797416	0.0173961	0.264907	0.694672	0.99999	385	1	0.98781	A	G	0.2649	G	A	+	-0.268853	0.058808	5.71386e-06	0.275695	0.222218	1	714	1	0.98411	A	G	0.27569	G	A	+	-0.30137
chr19:41415087	rs34724660	-	-	A	0.14876	A	0.1892	G	A	2.02228e-09	-0.280384	0.0467618	0.0344732	1.29541e-06	0.00266765	G	A	+	-0.202092	0.0952306	0.0344732	0.178747	0.299826	1	385	1	0.97328	A	G	0.17875	G	A	+	-0.318685	0.0652673	1.29541e-06	0.183233	0.318185	1	714	1	0.97117	A	G	0.18324	G	A	+	-0.275963
chr19:41416143	rs3852872	-	-	C	0.199725	C	0.21704	C	T	3.38691e-21	-0.398747	0.0421953	5.74169e-06	1.90302e-14	0.00065532	C	T	+	-0.391689	0.0851338	5.74169e-06	0.791334	0.645848	1	385	1	0.99662	C	T	0.20866	C	T	+	-0.46255	0.0591337	1.90302e-14	0.770513	1	1	714	1	0.98725	C	T	0.22949	C	T	+	-0.283099
chr19:41416260	rs3852873	-	-	T	0.192837	T	0.21698	T	G	3.51455e-21	-0.398701	0.0422077	5.79232e-06	1.90255e-14	0.000672507	T	G	+	-0.391553	0.0851398	5.79232e-06	0.791356	0.645848	1	385	1	0.99654	T	G	0.20864	T	G	+	-0.462561	0.0591347	1.90255e-14	0.770493	1	1	714	1	0.98723	T	G	0.22951	T	G	+	-0.282792
chr19:41416264	rs78367667	-	-	G	0.155188	G	0.20742	A	G	5.14426e-10	-0.280578	0.0451479	0.0214924	3.42605e-07	0.00351739	A	G	+	-0.209955	0.0909382	0.0214924	0.193115	0.514861	1	385	1	0.98182	G	A	0.19312	A	G	+	-0.328426	0.0638013	3.42605e-07	0.199089	0.815254	1	714	1	0.97984	G	A	0.19909	A	G	+	-0.255319
chr19:41417727	rs10425738	-	-	G	0.245179	G	0.24041	G	A	3.41654e-21	-0.384161	0.0406557	1.31116e-06	1.77624e-12	6.65864e-05	G	A	+	-0.395491	0.0804361	1.31116e-06	0.759592	1	1	385	1	0.98826	G	A	0.24041	G	A	+	-0.414583	0.0577416	1.77624e-12	0.748175	1	1	714	1	0.98119	G	A	0.25182	G	A	+	-0.317812
chr19:41417728	rs12461080	-	-	A	0.146924	A	0.18551	G	A	4.7895e-12	-0.32591	0.0471535	0.00280023	8.61809e-07	0.000126581	G	A	+	-0.289192	0.0961247	0.00280023	0.162255	0.851066	1	385	1	0.98592	A	G	0.16225	G	A	+	-0.331641	0.0667927	8.61809e-07	0.179532	1	1	714	1	0.97832	A	G	0.17953	G	A	+	-0.346463
chr19:41419925	rs10419450	-	-	A	0.198806	A	0.21707	A	G	4.08228e-21	-0.397733	0.0421753	5.85727e-06	2.25479e-14	0.000665695	A	G	+	-0.391119	0.0850911	5.85727e-06	0.791247	0.645848	1	385	1	0.99745	A	G	0.20876	A	G	+	-0.460724	0.0590757	2.25479e-14	0.770482	1	1	714	1	0.99027	A	G	0.22952	A	G	+	-0.282884
chr19:41420030	rs10420231	-	-	G	0.22865	G	0.22577	G	A	2.36879e-20	-0.387155	0.0418806	7.03291e-06	1.12015e-13	0.00081802	G	A	+	-0.388503	0.0852714	7.03291e-06	0.780836	0.76609	0.999979	385	1	0.96277	G	A	0.21916	G	A	+	-0.438989	0.0579408	1.12015e-13	0.749468	0.765262	0.999975	714	1	0.95437	G	A	0.25053	G	A	+	-0.280651
chr19:41422371	rs4500872	-	-	C	0.207071	C	0.21703	C	T	5.36884e-20	-0.386953	0.0422607	5.97606e-06	3.44749e-13	0.000676166	C	T	+	-0.390636	0.0850677	5.97606e-06	0.791188	0.645848	1	385	1	0.99788	C	T	0.20881	C	T	+	-0.43979	0.0592925	3.44749e-13	0.76557	0.916824	0.999985	714	1	0.9782	C	T	0.23443	C	T	+	-0.282799
chr19:41425721	rs4001945	-	-	T	0.194215	T	0.21706	T	C	5.4463e-21	-0.396109	0.0421384	6.11272e-06	2.93749e-14	0.000674208	T	C	+	-0.390051	0.0850326	6.11272e-06	0.791107	0.645848	1	385	1	0.99855	T	C	0.20889	T	C	+	-0.45781	0.0589767	2.93749e-14	0.770426	1	1	714	1	0.9952	T	C	0.22957	T	C	+	-0.282731
chr19:41425900	rs4001943	-	-	T	0.231405	T	0.21722	T	C	4.42314e-21	-0.39705	0.0421405	6.05646e-06	2.41934e-14	0.000662	T	C	+	-0.390175	0.0850219	6.05646e-06	0.791066	0.645848	1	385	1	0.99873	T	C	0.20893	T	C	+	-0.459533	0.058996	2.41934e-14	0.770018	1	1	714	1	0.99325	T	C	0.22998	T	C	+	-0.283062
chr19:41426757	rs4090553	-	-	T	0.199265	T	0.21842	T	C	9.18853e-21	-0.393939	0.042155	9.68273e-06	3.12626e-14	0.000677677	T	C	+	-0.382234	0.0852299	9.68273e-06	0.787385	0.543588	1	385	1	0.99172	T	C	0.21262	T	C	+	-0.457151	0.058957	3.12626e-14	0.770372	1	1	714	1	0.99589	T	C	0.22963	T	C	+	-0.28263
chr19:41427539	rs12459565	-	-	G	0.191919	G	0.21707	G	C	5.87761e-21	-0.395713	0.0421322	6.15088e-06	3.15875e-14	0.000680175	G	C	+	-0.389829	0.0850096	6.15088e-06	0.791054	0.645848	1	385	1	0.99898	G	C	0.20895	G	C	+	-0.456966	0.058944	3.15875e-14	0.770397	1	1	714	1	0.99669	G	C	0.2296	G	C	+	-0.282741
chr19:41428583	rs3933911	CYP2B7P (pseudogene)	upstream variant 2KB	G	0.194215	G	0.21707	G	C	3.66622e-21	-0.397453	0.0420953	6.17541e-06	1.90492e-14	0.000681162	G	C	+	-0.389708	0.0849995	6.17541e-06	0.791011	0.645848	1	385	1	0.99916	G	C	0.20898	G	C	+	-0.460265	0.0588426	1.90492e-14	0.769165	1	1	714	1	0.99256	G	C	0.23084	G	C	+	-0.282729
chr19:41428626	rs11083590	CYP2B7P (pseudogene)	upstream variant 2KB	C	0.206612	C	0.21733	C	T	2.53098e-20	-0.386355	0.0418261	5.7197e-06	1.80484e-13	0.000684011	C	T	+	-0.391354	0.0850453	5.7197e-06	0.79058	0.645848	1	385	1	0.9967	C	T	0.20942	C	T	+	-0.436172	0.0580843	1.80484e-13	0.754725	1	1	714	1	0.97586	C	T	0.24527	C	T	+	-0.28267
chr19:41430151	rs34418474	CYP2B7P (pseudogene)	upstream variant 2KB	T	0.148301	T	0.18658	G	T	7.95295e-12	-0.31945	0.0467073	0.00378554	1.01424e-06	0.000131328	G	T	+	-0.278861	0.0957142	0.00378554	0.162582	0.851066	1	385	1	0.99788	T	G	0.16258	G	T	+	-0.324093	0.0657068	1.01424e-06	0.182128	0.900351	1	714	1	0.99858	T	G	0.18213	G	T	+	-0.345098
chr19:41430601	rs112298484	CYP2B7P (pseudogene)	intron variant	G	0.00505051	G	0.012131	A	G	5.24702e-09	0.905498	0.155074	0.0208814	0.000220442	2.98715e-05	A	G	+	0.656374	0.282945	0.0208814	0.0189623	1	1	385	1	0.83284	G	A	0.018962	A	G	+	0.843389	0.227104	0.000220442	0.014589	0.138609	1	714	1	0.80297	G	A	0.014589	A	G	+	1.30551
chr19:41431157	rs12459860	CYP2B7P (pseudogene)	intron variant	C	0.148301	C	0.18656	T	C	7.97498e-12	-0.3194	0.0467027	0.00381753	1.00773e-06	0.000131368	T	C	+	-0.278589	0.095709	0.00381753	0.162532	0.851066	1	385	1	0.99833	C	T	0.16253	T	C	+	-0.324123	0.0656955	1.00773e-06	0.182096	0.900351	1	714	1	0.99921	C	T	0.1821	T	C	+	-0.345091
chr19:41431935	rs3844443	CYP2B7P (pseudogene)	intron variant	T	0.198347	T	0.2168	T	C	1.46729e-08	-0.341234	0.0602317	3.7577e-06	-1	0.000652099	T	C	+	-0.402532	0.0857667	3.7577e-06	0.794792	0.638557	1	385	0	0.99977	T	C	0.2052	NA	NA	NA	NA	NA	NA	NA	NA	NA	NA	NA	NA	T	C	0.22969	T	C	+	-0.285705
chr19:41433931	rs3843043	CYP2B7P (pseudogene)	intron variant	C	0.198347	C	0.21681	C	T	1.47279e-08	-0.34122	0.0602362	3.75828e-06	-1	0.0006542	C	T	+	-0.402546	0.0857701	3.75828e-06	0.794794	0.638557	1	385	0	0.99972	C	T	0.2052	NA	NA	NA	NA	NA	NA	NA	NA	NA	NA	NA	NA	C	T	0.22969	C	T	+	-0.28566
chr19:41434047	rs3844444	CYP2B7P (pseudogene)	intron variant	A	0.199265	A	0.21681	A	G	3.70741e-21	-0.399063	0.0422711	3.75641e-06	3.65931e-14	0.000654411	A	G	+	-0.402559	0.085771	3.75641e-06	0.794794	0.638557	1	385	1	0.99969	A	G	0.2052	A	G	+	-0.455182	0.058868	3.65931e-14	0.770308	1	1	714	1	0.99999	A	G	0.22969	A	G	+	-0.285656
chr19:41434106	rs3844445	CYP2B7P (pseudogene)	intron variant	A	0.222222	A	0.22256	A	T	2.04707e-22	-0.409773	0.0420736	8.4167e-07	2.23623e-14	0.000306646	A	T	+	-0.428039	0.0854625	8.4167e-07	0.790301	0.443159	1	385	1	0.99517	A	T	0.20969	A	T	+	-0.45771	0.0586806	2.23623e-14	0.767217	0.916896	1	714	1	0.99607	A	T	0.23278	A	T	+	-0.300229
chr19:41436546	rs1820025	CYP2B7P (pseudogene)	intron variant	G	0.19146	G	0.21672	G	C	3.82585e-21	-0.399171	0.0422972	3.78197e-06	3.69676e-14	0.000663615	G	C	+	-0.40259	0.0858045	3.78197e-06	0.794801	0.638557	1	385	1	0.99907	G	C	0.2052	G	C	+	-0.45533	0.0588978	3.69676e-14	0.770337	1	0.999989	714	1	0.99902	G	C	0.22967	G	C	+	-0.28563
chr19:41436785	rs12459233	CYP2B7P (pseudogene)	intron variant	G	0.148301	G	0.1865	C	G	8.12856e-12	-0.31923	0.0466966	0.00394299	9.91991e-07	0.000131466	C	G	+	-0.277583	0.0957038	0.00394299	0.162338	0.851066	1	385	1	0.99996	G	C	0.16233	C	G	+	-0.324263	0.0656814	9.91991e-07	0.182073	0.900351	1	714	1	1	G	C	0.18207	C	G	+	-0.345059
chr19:41437426	rs7248187	CYP2B7P (pseudogene)	intron variant	G	0.246097	G	0.23142	G	C	4.32966e-20	-0.381653	0.0415766	3.04903e-06	1.7829e-13	0.00152191	G	C	+	-0.397908	0.0839754	3.04903e-06	0.782883	0.652289	0.99999	385	1	0.99386	G	C	0.21712	G	C	+	-0.436199	0.0580746	1.7829e-13	0.756445	1	0.99998	714	1	0.9902	G	C	0.24356	G	C	+	-0.260691
chr19:41437440	rs7247910	CYP2B7P (pseudogene)	intron variant	A	0.247934	A	0.23097	A	G	7.50341e-20	-0.377687	0.0414125	3.10169e-06	3.35948e-13	0.00150706	A	G	+	-0.397636	0.0839833	3.10169e-06	0.783076	0.652289	1	385	1	0.99493	A	G	0.21693	A	G	+	-0.427718	0.0576361	3.35948e-13	0.753694	0.840472	0.999987	714	1	0.99265	A	G	0.2463	A	G	+	-0.260788
chr19:41437619	rs7249124	CYP2B7P (pseudogene)	intron variant	T	0.193756	T	0.21676	T	C	3.81733e-21	-0.39919	0.0422983	3.76527e-06	3.69821e-14	0.000662241	T	C	+	-0.402729	0.0858165	3.76527e-06	0.794794	0.638557	1	385	1	0.99883	T	C	0.2052	T	C	+	-0.455428	0.0589109	3.69821e-14	0.770347	1	1	714	1	0.99857	T	C	0.22965	T	C	+	-0.285545
chr19:41437717	rs6508960	CYP2B7P (pseudogene)	intron variant	G	0.241047	G	0.23091	G	A	4.29397e-20	-0.381788	0.0415872	3.09691e-06	1.75847e-13	0.00150194	G	A	+	-0.397673	0.0839853	3.09691e-06	0.783078	0.652289	1	385	1	0.99491	G	A	0.21692	G	A	+	-0.436626	0.0581163	1.75847e-13	0.758988	1	0.999985	714	1	0.99753	G	A	0.24101	G	A	+	-0.260876
chr19:41438140	rs35781447	CYP2B7P (pseudogene)	intron variant	A	0.147383	A	0.1865	G	A	8.16047e-12	-0.319215	0.0466982	0.00394299	9.95917e-07	0.000131466	G	A	+	-0.277583	0.0957038	0.00394299	0.162338	0.851066	1	385	1	0.99996	A	G	0.16233	G	A	+	-0.324233	0.065686	9.95917e-07	0.182059	0.900351	1	714	1	0.99989	A	G	0.18206	G	A	+	-0.345059
chr19:41440863	rs12461727	CYP2B7P (pseudogene)	intron variant	A	0.176309	A	0.17403	G	A	1.48954e-10	-0.30974	0.0483482	0.0317382	2.95523e-07	0.00073244	G	A	+	-0.209843	0.0973457	0.0317382	0.16289	1	1	385	1	0.95341	A	G	0.16288	G	A	+	-0.350945	0.0677977	2.95523e-07	0.179251	0.899133	0.999986	714	1	0.96147	A	G	0.17925	G	A	+	-0.321669
chr19:41445802	rs10407003	CYP2B7P (pseudogene)	intron variant	C	0.229568	C	0.18947	T	C	3.75621e-11	-0.327108	0.0494615	0.00514295	4.03107e-07	0.000927235	T	C	+	-0.278217	0.098859	0.00514295	0.170957	0.722587	0.999966	385	1	0.88685	C	T	0.17095	T	C	+	-0.375557	0.07341	4.03107e-07	0.170215	0.790497	0.999945	714	1	0.86272	C	T	0.17021	T	C	+	-0.295509
chr19:41445853	rs56214239	CYP2B7P (pseudogene)	intron variant	T	0.310836	T	0.34704	G	T	4.88316e-09	-0.234373	0.0400562	0.00189938	0.000187133	0.000987242	G	T	+	-0.238418	0.0762347	0.00189938	0.339099	1	0.999956	385	1	0.90668	T	G	0.33909	G	T	+	-0.222122	0.0591423	0.000187133	0.344286	0.362844	0.999926	714	1	0.85679	T	G	0.34429	G	T	+	-0.250152
chr19:41447492	rs73038475	CYP2B7P (pseudogene)	intron variant	C	0.235996	C	0.28696	T	C	1.06756e-09	-0.265579	0.043545	0.0107977	9.7888e-05	5.22517e-05	T	C	+	-0.208996	0.0815811	0.0107977	0.271022	0.897466	0.999959	385	1	0.89701	C	T	0.27102	T	C	+	-0.26207	0.0668843	9.7888e-05	0.264631	0.21097	0.999945	714	1	0.80226	C	T	0.26463	T	C	+	-0.320739
chr19:41447692	rs139154745	CYP2B7P (pseudogene)	intron variant	A	0.0087236	A	0.051191	G	A	9.09106e-09	0.455089	0.079189	0.0198906	3.75432e-05	0.000637139	G	A	+	0.336459	0.143892	0.0198906	0.0661714	1	1	385	1	0.97997	A	G	0.066172	G	A	+	0.481068	0.11596	3.75432e-05	0.0534171	0.443435	1	714	1	0.92769	A	G	0.053417	G	A	+	0.546235
chr19:41448205	rs8110485	CYP2B7P (pseudogene)	intron variant	G	0.261249	G	0.31987	A	G	5.67155e-13	-0.285546	0.0396143	0.00192425	6.69134e-06	8.42056e-07	A	G	+	-0.240459	0.076984	0.00192425	0.305177	0.811165	0.999966	385	1	0.94313	G	A	0.30518	A	G	+	-0.252289	0.0556004	6.69134e-06	0.341187	0.933663	0.999968	714	1	0.93611	G	A	0.34119	A	G	+	-0.400276
chr19:41448604	rs12611133	CYP2B7P (pseudogene)	intron variant	T	0.231405	T	0.33896	C	T	9.48492e-12	-0.264084	0.0387555	0.0012393	5.36724e-05	2.83161e-06	C	T	+	-0.239935	0.0737322	0.0012393	0.321452	0.560557	0.999977	385	1	0.97606	T	C	0.32145	C	T	+	-0.223053	0.0548852	5.36724e-05	0.341589	0.933731	0.999969	714	1	0.95847	T	C	0.34159	C	T	+	-0.373447
chr19:41448652	rs55998109	CYP2B7P (pseudogene)	intron variant	T	0.231405	T	0.33901	C	T	9.83331e-12	-0.263824	0.0387468	0.00124704	5.49703e-05	2.83785e-06	C	T	+	-0.239759	0.0737195	0.00124704	0.321437	0.560557	0.999972	385	1	0.97647	T	C	0.32144	C	T	+	-0.222676	0.0548695	5.49703e-05	0.341537	0.933731	0.999973	714	1	0.95911	T	C	0.34153	C	T	+	-0.37335
chr19:41449455	rs11083593	CYP2B7P (pseudogene)	intron variant	T	0.232323	T	0.3391	A	T	1.33388e-11	-0.260953	0.0385745	0.00141067	6.23975e-05	2.92164e-06	A	T	+	-0.23632	0.0734798	0.00141067	0.32112	0.560557	0.999982	385	1	0.98359	T	A	0.32112	A	T	+	-0.21973	0.054552	6.23975e-05	0.34099	0.933697	0.999985	714	1	0.97143	T	A	0.34099	A	T	+	-0.37173
chr19:41449922	rs3852875	CYP2B7P (pseudogene)	intron variant	T	0.284665	T	0.26764	C	T	2.71158e-11	0.269173	0.0404076	1.92911e-05	9.00209e-05	0.000548847	C	T	+	0.334334	0.0772547	1.92911e-05	0.272826	1	1	385	1	0.99737	T	C	0.27282	C	T	+	0.231781	0.0588446	9.00209e-05	0.261543	0.772023	1	714	1	0.98719	T	C	0.26154	C	T	+	0.269819
chr19:41450609	rs3745220	CYP2B7P (pseudogene)	intron variant	C	0.283747	C	0.26355	T	C	6.94089e-10	0.24998	0.0405323	4.41113e-05	0.000788126	0.000602395	T	C	+	0.319741	0.0773658	4.41113e-05	0.272109	1	1	385	1	0.99557	C	T	0.27211	T	C	+	0.199141	0.059064	0.000788126	0.262766	0.7001	1	714	1	0.98629	C	T	0.26277	T	C	+	0.268786
chr19:41450934	rs55811526	CYP2B7P (pseudogene)	intron variant	T	0.230487	T	0.33411	G	T	3.61484e-10	-0.241598	0.0385335	0.00179338	0.000304062	1.56823e-05	G	T	+	-0.230005	0.0731406	0.00179338	0.318846	0.481748	0.999987	385	1	0.99302	T	G	0.31885	G	T	+	-0.198175	0.0545951	0.000304062	0.334636	1	1	714	1	0.98772	T	G	0.33464	G	T	+	-0.34234
chr19:41451273	rs3844446	CYP2B7P (pseudogene)	intron variant	G	0.18641	G	0.19143	G	A	7.58622e-14	-0.324468	0.0433938	0.00511653	5.75211e-10	0.000726964	G	A	+	-0.238926	0.0848468	0.00511653	0.782377	0.881098	1	385	1	0.9836	G	A	0.21762	G	A	+	-0.38831	0.0617851	5.75211e-10	0.778816	0.665564	0.999985	714	1	0.9489	G	A	0.22118	G	A	+	-0.288509
chr19:41451294	rs3844447	CYP2B7P (pseudogene)	intron variant	G	0.167585	G	0.1914	G	A	1.07398e-14	-0.335325	0.0433787	0.0050966	6.01152e-11	0.000720847	G	A	+	-0.239053	0.0848534	0.0050966	0.782387	0.881098	0.999984	385	1	0.98354	G	A	0.21762	G	A	+	-0.410286	0.0617283	6.01152e-11	0.793906	0.566683	1	714	1	0.9806	G	A	0.20609	G	A	+	-0.288797
chr19:41451320	rs3844448	CYP2B7P (pseudogene)	intron variant	G	0.15427	G	0.1913	G	C	1.0348e-14	-0.335722	0.0434035	0.00511644	5.76038e-11	0.000713249	G	C	+	-0.238936	0.0848502	0.00511644	0.782402	0.881098	0.999984	385	1	0.98365	G	C	0.21759	G	C	+	-0.411116	0.0617911	5.76038e-11	0.794183	0.566683	1	714	1	0.98113	G	C	0.20582	G	C	+	-0.289147
chr19:41451321	rs3844449	CYP2B7P (pseudogene)	intron variant	T	0.155188	T	0.19122	T	C	1.0546e-14	-0.335593	0.0434004	0.00511473	5.76038e-11	0.000725186	T	C	+	-0.238944	0.0848497	0.00511473	0.782402	0.881098	0.999987	385	1	0.98366	T	C	0.21759	T	C	+	-0.411116	0.0617911	5.76038e-11	0.794183	0.566683	1	714	1	0.98113	T	C	0.20582	T	C	+	-0.288673
chr19:41452921	rs57339473	CYP2B7P (pseudogene)	intron variant	T	0.156566	T	0.19131	C	T	9.79627e-15	0.335877	0.0433844	0.00508505	5.22192e-11	0.000736691	C	T	+	0.239062	0.084834	0.00508505	0.217541	0.881098	0.999987	385	1	0.98417	T	C	0.21754	C	T	+	0.411896	0.0617661	5.22192e-11	0.205482	0.566683	1	714	1	0.98329	T	C	0.20548	C	T	+	0.288162
chr19:41453275	rs4802098	CYP2B7P (pseudogene)	intron variant	A	0.0243343	A	0.068007	G	A	4.26895e-15	0.555804	0.0708323	0.00221642	7.20448e-08	4.6568e-07	G	A	+	0.389712	0.126506	0.00221642	0.0883856	1	1	385	1	0.93064	A	G	0.088385	G	A	+	0.577049	0.105999	7.20448e-08	0.0676032	0.551328	1	714	1	0.88148	A	G	0.067603	G	A	+	0.713918
chr19:41453793	rs7259806	CYP2B7P (pseudogene)	intron variant	A	0.320478	A	0.22679	G	A	1.19602e-11	-0.295167	0.0435306	0.000962564	1.87296e-09	0.0559042	G	A	+	-0.290466	0.0872987	0.000962564	0.211781	0.223965	1	385	1	0.99708	A	G	0.21178	G	A	+	-0.382454	0.0628155	1.87296e-09	0.2148	0.222316	0.999983	714	1	0.98972	A	G	0.2148	G	A	+	-0.155641
chr19:41454470	rs4802099	CYP2B7P (pseudogene)	intron variant	A	0.387971	A	0.42571	G	A	1.26848e-21	0.342689	0.0358751	1.13406e-05	3.85474e-12	1.98383e-06	G	A	+	0.314025	0.0705812	1.13406e-05	0.45553	0.355042	0.999982	385	1	0.99503	A	G	0.45553	G	A	+	0.358059	0.050677	3.85474e-12	0.435419	1	0.999987	714	1	0.99303	A	G	0.43542	G	A	+	0.340962
chr19:41454683	rs7245500	CYP2B7P (pseudogene)	intron variant	A	0.358586	A	0.23066	C	A	1.95403e-11	-0.293724	0.0437779	0.000949406	4.73137e-09	0.0459284	C	A	+	-0.291074	0.0873776	0.000949406	0.213775	0.223203	1	385	1	0.98867	A	C	0.21377	C	A	+	-0.377006	0.0635701	4.73137e-09	0.218065	0.153165	0.99998	714	1	0.97132	A	C	0.21807	C	A	+	-0.162443
chr19:41456176	rs1132886	CYP2B7P (pseudogene)	nc transcript variant	T	0.328283	T	0.22697	C	T	1.23489e-11	-0.294628	0.0434807	0.000961698	1.98036e-09	0.0558089	C	T	+	-0.290384	0.0872671	0.000961698	0.211777	0.223965	1	385	1	0.99812	T	C	0.21178	C	T	+	-0.381138	0.0626962	1.98036e-09	0.215124	0.222085	1	714	1	0.99254	T	C	0.21512	C	T	+	-0.155614
chr19:41456865	rs4803408	CYP2B7P (pseudogene)	intron variant	T	0.010101	T	0.017234	C	T	7.38903e-09	0.844643	0.146086	0.197358	5.09129e-06	0.000257266	C	T	+	0.402734	0.311864	0.197358	0.0153234	1	1	385	1	0.86015	T	C	0.015324	C	T	+	0.922309	0.200653	5.09129e-06	0.0193215	0.236559	1	714	1	0.81421	T	C	0.019321	C	T	+	1.04304
chr19:41458434	rs71358950	-	-	A	0.292011	A	0.22577	G	A	1.35647e-11	-0.29452	0.0435521	0.00116796	1.96912e-09	0.0541868	G	A	+	-0.286097	0.0874537	0.00116796	0.210709	0.281903	1	385	1	0.99653	A	G	0.21071	G	A	+	-0.380867	0.0626417	1.96912e-09	0.21526	0.270415	1	714	1	0.9937	A	G	0.21526	G	A	+	-0.157509
chr19:41461318	rs11673582	-	-	A	0.386593	A	0.42558	G	A	2.53367e-21	0.339002	0.0357582	7.68171e-06	1.1219e-11	2.0378e-06	G	A	+	0.318773	0.0702687	7.68171e-06	0.45673	0.411386	1	385	1	0.99606	A	G	0.45672	G	A	+	0.348535	0.0504747	1.1219e-11	0.436456	0.819557	1	714	1	0.99406	A	G	0.43646	G	A	+	0.340323
chr19:41463215	rs2316319	-	-	C	0.38843	C	0.42566	G	C	3.7557e-21	0.337844	0.0357916	1.18588e-05	1.06024e-11	2.04129e-06	G	C	+	0.313317	0.0705825	1.18588e-05	0.455429	0.355042	1	385	1	0.99577	C	G	0.45543	G	C	+	0.348795	0.0504498	1.06024e-11	0.436415	0.819557	1	714	1	0.99511	C	G	0.43641	G	C	+	0.340386
chr19:41463489	rs4803410	-	-	C	0.155188	C	0.17199	T	C	2.2967e-13	0.326836	0.0445871	0.014756	5.21445e-10	0.000619754	T	C	+	0.212051	0.0865689	0.014756	0.199327	0.632412	1	385	1	0.99169	C	T	0.19932	T	C	+	0.398793	0.0632912	5.21445e-10	0.185008	0.171538	1	714	1	0.9939	C	T	0.18501	T	C	+	0.304136
chr19:41464002	rs10410037	-	-	G	0.291093	G	0.2256	T	G	2.637e-11	-0.290011	0.043509	0.00116908	4.79575e-09	0.0531229	T	G	+	-0.286069	0.0874526	0.00116908	0.210712	0.281903	1	385	1	0.99694	G	T	0.21071	T	G	+	-0.370481	0.0624943	4.79575e-09	0.213718	0.503605	1	714	1	0.99101	G	T	0.21372	T	G	+	-0.158289
chr19:41467745	rs10406402	-	-	A	0.325528	A	0.22663	G	A	3.24049e-11	-0.288307	0.0434511	0.00129391	5.10532e-09	0.0539711	G	A	+	-0.282955	0.0872909	0.00129391	0.212921	0.223203	1	385	1	0.99826	A	G	0.21292	G	A	+	-0.370172	0.0625562	5.10532e-09	0.213446	0.503605	0.999989	714	1	0.98951	A	G	0.21344	G	A	+	-0.156974
chr19:41468259	rs953490	-	-	T	0.140496	T	0.17118	C	T	2.56891e-13	0.326926	0.0446909	0.0155329	5.19231e-10	0.000644264	C	T	+	0.210591	0.0866393	0.0155329	0.19942	0.632412	1	385	1	0.99025	T	C	0.19942	C	T	+	0.399724	0.0634319	5.19231e-10	0.18477	0.171538	1	714	1	0.98904	T	C	0.18477	C	T	+	0.304414
chr19:41469064	rs1017384	-	-	A	0.291093	A	0.22535	C	A	2.07184e-11	-0.29161	0.0435183	0.00117196	3.72029e-09	0.052106	C	A	+	-0.28603	0.0874597	0.00117196	0.210747	0.281903	1	385	1	0.99675	A	C	0.21074	C	A	+	-0.3731	0.062476	3.72029e-09	0.21392	0.438087	1	714	1	0.99032	A	C	0.21392	C	A	+	-0.159161
chr19:41469279	rs12978065	-	-	A	0.348944	A	0.42583	G	A	2.27301e-21	0.339537	0.035772	7.86828e-06	9.78029e-12	2.04881e-06	G	A	+	0.318515	0.0702946	7.86828e-06	0.456533	0.411386	1	385	1	0.9956	A	G	0.45653	G	A	+	0.349635	0.0504821	9.78029e-12	0.436317	0.878935	1	714	1	0.99422	A	G	0.43631	G	A	+	0.340535
chr19:41469297	rs61505259	-	-	G	0.143251	G	0.17246	A	G	2.34921e-13	0.327788	0.0447355	0.0151636	6.74553e-10	0.000489082	A	G	+	0.211406	0.0866591	0.0151636	0.199612	0.632412	1	385	1	0.98903	G	A	0.19961	A	G	+	0.397641	0.0635346	6.74553e-10	0.185715	0.174482	1	714	1	0.9832	G	A	0.18572	A	G	+	0.311329
chr19:41470388	rs60787096	-	-	T	0.154729	T	0.17243	G	T	2.64602e-13	0.327011	0.0447269	0.0154235	6.93122e-10	0.000524941	G	T	+	0.210879	0.086665	0.0154235	0.199621	0.632412	1	385	1	0.98897	T	G	0.19962	G	T	+	0.397324	0.0635294	6.93122e-10	0.18593	0.174482	1	714	1	0.98299	T	G	0.18593	G	T	+	0.309406
chr19:41472778	rs7247273	-	-	A	0.287879	A	0.2157	G	A	2.25267e-12	-0.308463	0.0439539	0.000117583	4.36989e-09	0.0460246	G	A	+	-0.341044	0.0876361	0.000117583	0.204024	0.432325	0.99999	385	1	0.99005	A	G	0.20402	G	A	+	-0.374761	0.063046	4.36989e-09	0.213217	0.503605	1	714	1	0.97527	A	G	0.21322	G	A	+	-0.166527
chr19:41473413	rs181846537	-	-	A	0.357668	A	0.21616	G	A	5.92778e-10	-0.273876	0.0442282	0.000106432	2.13035e-06	0.0622081	G	A	+	-0.342093	0.0873428	0.000106432	0.205291	0.640605	0.99999	385	1	0.91711	A	G	0.20529	G	A	+	-0.299283	0.0626056	2.13035e-06	0.255531	0.844271	0.999973	714	1	0.84858	A	G	0.25553	G	A	+	-0.161728
chr19:41473419	rs10410963	-	-	A	0.391644	A	0.24526	G	A	9.16219e-10	-0.266253	0.0434815	8.54169e-05	1.57019e-06	0.0886082	G	A	+	-0.324402	0.0816814	8.54169e-05	0.240652	0.484451	0.99999	385	1	0.92506	A	G	0.24066	G	A	+	-0.31784	0.065623	1.57019e-06	0.256468	0.623922	0.999961	714	1	0.79565	A	G	0.25647	G	A	+	-0.136733
chr19:41473447	rs112639001	-	-	C	0.382461	C	0.42715	G	C	8.05125e-22	0.343336	0.0357669	1.02491e-05	2.94208e-12	1.84826e-06	G	C	+	0.314333	0.0702899	1.02491e-05	0.45753	0.411386	1	385	1	0.99355	C	G	0.45753	G	C	+	0.358216	0.0504132	2.94208e-12	0.439076	0.879197	1	714	1	0.99158	C	G	0.43908	G	C	+	0.342803
chr19:41474512	rs10419680	-	-	C	0.322314	C	0.22654	T	C	1.39251e-11	-0.294128	0.0435185	0.000962197	2.55035e-09	0.0536788	T	C	+	-0.290349	0.0872605	0.000962197	0.211874	0.223965	1	385	1	0.9989	C	T	0.21188	T	C	+	-0.378451	0.062696	2.55035e-09	0.213114	0.37234	1	714	1	0.99	C	T	0.21311	T	C	+	-0.157483
chr19:41476707	rs59300404	-	-	T	0.346648	T	0.42609	C	T	1.72462e-21	0.341238	0.0358427	8.05695e-06	7.11138e-12	2.081e-06	C	T	+	0.318248	0.0703176	8.05695e-06	0.456341	0.411386	1	385	1	0.99522	T	C	0.45634	C	T	+	0.353316	0.0506622	7.11138e-12	0.436001	1	1	714	1	0.99367	T	C	0.436	C	T	+	0.340482
chr19:41476740	rs57755489	-	-	A	0.347567	A	0.42609	G	A	1.59037e-21	0.341539	0.0358427	8.05622e-06	6.56409e-12	2.08044e-06	G	A	+	0.318248	0.0703174	8.05622e-06	0.456341	0.411386	1	385	1	0.99522	A	G	0.45634	G	A	+	0.353925	0.0506621	6.56409e-12	0.436373	1	1	714	1	0.9945	A	G	0.43637	G	A	+	0.340487
chr19:41478132	rs7256851	-	-	T	0.153811	T	0.17191	C	T	2.12124e-13	0.328042	0.0446868	0.0173697	3.66769e-10	0.000607865	C	T	+	0.207232	0.086735	0.0173697	0.199693	0.632412	1	385	1	0.98829	T	C	0.19969	C	T	+	0.403996	0.0635382	3.66769e-10	0.187446	0.218303	1	714	1	0.978	T	C	0.18745	C	T	+	0.304425
chr19:41479051	rs882808	-	-	A	0.346189	A	0.42618	G	A	1.5624e-21	0.341642	0.0358465	8.1297e-06	6.34877e-12	2.09311e-06	G	A	+	0.318141	0.0703252	8.1297e-06	0.456289	0.355664	1	385	1	0.99509	A	G	0.45629	G	A	+	0.354217	0.0506676	6.34877e-12	0.436317	1	1	714	1	0.99462	A	G	0.43632	G	A	+	0.340432
chr19:41479309	rs1104854	-	-	T	0.344353	T	0.42618	C	T	1.56023e-21	0.34165	0.0358468	8.12852e-06	6.32515e-12	2.0982e-06	C	T	+	0.318144	0.0703254	8.12852e-06	0.456273	0.355664	1	385	1	0.99509	T	C	0.45628	C	T	+	0.354248	0.050668	6.32515e-12	0.436309	1	1	714	1	0.99464	T	C	0.43631	C	T	+	0.340398
chr19:41480217	rs11667025	-	-	C	0.344812	C	0.42602	G	C	1.0388e-21	0.343374	0.0358691	8.15451e-06	4.19898e-12	2.09741e-06	G	C	+	0.318108	0.0703283	8.15451e-06	0.456248	0.355664	1	385	1	0.99504	C	G	0.45625	G	C	+	0.357746	0.050724	4.19898e-12	0.435385	1	1	714	1	0.99132	C	G	0.43538	G	C	+	0.340494
chr19:41482742	rs7251950	-	-	T	0.32966	T	0.41498	C	T	5.2694e-11	0.329883	0.0502631	9.48767e-06	-1	1.60668e-06	C	T	+	0.317576	0.0707406	9.48767e-06	0.434415	0.351124	1	385	0	0.99515	T	C	0.43441	NA	NA	NA	NA	NA	NA	NA	NA	NA	NA	NA	NA	T	C	0.42577	C	T	+	0.341544
chr19:41482851	rs12975479	-	-	T	0.296602	T	0.22483	C	T	1.99519e-10	-0.289935	0.0455749	0.00159509	4.34052e-08	0.0419269	C	T	+	-0.28303	0.0890108	0.00159509	0.223537	0.0782708	0.99999	385	1	0.95721	T	C	0.22354	C	T	+	-0.374289	0.0675947	4.34052e-08	0.198174	0.288596	1	714	1	0.91635	T	C	0.19817	C	T	+	-0.169872
chr19:41483194	rs147015122	-	-	T	0.00413223	T	0.014577	C	T	2.05409e-09	0.974037	0.162516	0.101319	7.01617e-06	0.000100987	C	T	+	0.557911	0.339677	0.101319	0.0123978	1	1	385	1	0.87488	T	C	0.012398	C	T	+	1.0084	0.222742	7.01617e-06	0.015208	0.151464	1	714	1	0.83577	T	C	0.015208	C	T	+	1.26299
chr19:41484257	rs111390768	-	-	G	0.342516	G	0.42293	C	G	3.43055e-24	0.359287	0.0354096	5.60091e-07	6.92106e-12	6.90389e-08	C	G	+	0.355036	0.0697305	5.60091e-07	0.44105	0.409751	1	385	1	0.99417	G	C	0.44105	C	G	+	0.349372	0.0500674	6.92106e-12	0.43208	0.593499	1	714	1	0.9979	G	C	0.43208	C	G	+	0.382204
chr19:41484602	rs12971445	-	-	T	0.342057	T	0.4229	G	T	3.10113e-24	0.359669	0.0354128	5.38616e-07	6.59322e-12	6.84257e-08	G	T	+	0.355601	0.0697331	5.38616e-07	0.441076	0.409751	1	385	1	0.99412	T	G	0.44108	G	T	+	0.349811	0.0500779	6.59322e-12	0.432171	0.593499	1	714	1	0.99766	T	G	0.43218	G	T	+	0.382288
chr19:41484943	rs77159062	-	-	C	0.144169	C	0.16606	G	C	3.81664e-13	0.328825	0.0452807	0.0173302	8.83023e-10	0.000589873	G	C	+	0.215736	0.0902622	0.0173302	0.181565	0.863446	1	385	1	0.98454	C	G	0.18157	G	C	+	0.399109	0.0642255	8.83023e-10	0.180952	0.165871	1	714	1	0.98447	C	G	0.18095	G	C	+	0.302868
chr19:41485194	rs1808002	-	-	T	0.326905	T	0.41627	C	T	4.79983e-21	0.337123	0.0358128	7.4668e-06	2.41219e-11	1.84438e-06	C	T	+	0.321616	0.0707969	7.4668e-06	0.434723	0.351115	1	385	1	0.99392	T	C	0.43472	C	T	+	0.342977	0.0505249	2.41219e-11	0.428004	0.759749	1	714	1	0.99601	T	C	0.428	C	T	+	0.340711
chr19:41485380	rs56881024	-	-	T	0.338384	T	0.42353	A	T	2.03405e-24	0.361397	0.0354398	4.97604e-07	4.87125e-12	6.74765e-08	A	T	+	0.356762	0.069742	4.97604e-07	0.441163	0.407812	1	385	1	0.99392	T	A	0.44116	A	T	+	0.352723	0.0501693	4.87125e-12	0.431359	0.542925	1	714	1	0.99302	T	A	0.43135	A	T	+	0.382227
chr19:41485977	rs4803413	-	-	A	0.331497	A	0.41642	G	A	4.60917e-21	0.337169	0.0358015	7.05683e-06	2.3613e-11	1.91772e-06	G	A	+	0.322508	0.070798	7.05683e-06	0.434751	0.29953	1	385	1	0.99396	A	G	0.43475	G	A	+	0.343098	0.0505184	2.3613e-11	0.428311	0.818651	1	714	1	0.9971	A	G	0.42831	G	A	+	0.339799
chr19:41486082	rs4803414	-	-	C	0.331497	C	0.41642	T	C	4.5335e-21	0.33724	0.0358024	7.00592e-06	2.33713e-11	1.92033e-06	T	C	+	0.322628	0.0707995	7.00592e-06	0.434761	0.29953	1	385	1	0.99394	C	T	0.43476	T	C	+	0.343191	0.0505202	2.33713e-11	0.428333	0.818651	1	714	1	0.99708	C	T	0.42833	T	C	+	0.339782
chr19:41486375	rs55721612	-	-	C	0.437098	C	0.42387	T	C	1.8165e-24	0.361384	0.0354003	4.02264e-07	5.32904e-12	6.78123e-08	T	C	+	0.358953	0.0695884	4.02264e-07	0.442366	0.408536	1	385	1	0.99637	C	T	0.44237	T	C	+	0.351677	0.0501163	5.32904e-12	0.432605	0.647366	1	714	1	0.99698	C	T	0.43261	T	C	+	0.382094
chr19:41488124	rs117451320	-	-	G	0.0137741	G	0.025994	A	G	3.73046e-09	-0.678637	0.115107	0.0642731	5.0034e-08	0.0617537	A	G	+	-0.498696	0.26874	0.0642731	0.0206574	1	1	385	1	0.88339	G	A	0.020657	A	G	+	-0.808512	0.146703	5.0034e-08	0.0419576	0.355247	1	714	1	0.73162	G	A	0.041958	A	G	+	-0.462751
chr19:41489851	rs892216	-	-	C	0.427456	C	0.39197	T	C	7.91217e-27	0.387698	0.0361547	5.90982e-07	1.23093e-12	9.55993e-10	T	C	+	0.361153	0.071084	5.90982e-07	0.416491	0.173002	1	385	1	0.9984	C	T	0.41649	T	C	+	0.375607	0.0519252	1.23093e-12	0.392793	0.433681	1	714	1	0.99736	C	T	0.39279	T	C	+	0.432997
chr19:41490404	rs10418990	-	-	G	0.297521	G	0.42015	G	C	4.66015e-10	0.229721	0.0368725	0.00694526	0.000716831	7.50878e-07	G	C	+	0.195518	0.072034	0.00694526	0.61007	0.668329	1	385	1	0.99804	G	C	0.38993	G	C	+	0.17626	0.0518707	0.000716831	0.570294	0.878804	1	714	1	0.99697	G	C	0.42971	G	C	+	0.370591
chr19:41491918	rs8109525	-	-	G	0.325987	G	0.38461	A	G	3.06325e-23	0.363053	0.036559	8.78193e-06	6.15563e-12	4.05624e-08	A	G	+	0.326562	0.0724626	8.78193e-06	0.409001	0.115577	1	385	1	0.99634	G	A	0.409	A	G	+	0.364761	0.0521413	6.15563e-12	0.388944	0.478762	1	714	1	0.99835	G	A	0.38894	A	G	+	0.393061
chr19:41492677	rs7257854	-	-	C	0.423324	C	0.39206	T	C	5.40688e-27	0.388861	0.0361447	4.97423e-07	1.01073e-12	9.72473e-10	T	C	+	0.363479	0.071054	4.97423e-07	0.416723	0.173002	1	385	1	0.99908	C	T	0.41672	T	C	+	0.376984	0.0519096	1.01073e-12	0.393265	0.432882	1	714	1	0.99867	C	T	0.39326	T	C	+	0.43275
chr19:41494151	rs79436912	-	-	G	0.0472911	G	0.072605	A	G	4.58116e-11	-0.454308	0.0690023	0.00576307	1.21684e-07	0.00332237	A	G	+	-0.37618	0.135477	0.00576307	0.0710239	0.427524	1	385	1	0.96336	G	A	0.071023	A	G	+	-0.521644	0.0975781	1.21684e-07	0.0798701	0.797141	1	714	1	0.92026	G	A	0.079868	A	G	+	-0.401496
chr19:41494891	rs7254579	-	-	C	0.32461	C	0.38437	T	C	1.07693e-12	0.362264	0.0508777	7.68311e-06	-1	4.12673e-08	T	C	+	0.328575	0.0724301	7.68311e-06	0.409167	0.114404	1	385	0	0.99721	C	T	0.40917	NA	NA	NA	NA	NA	NA	NA	NA	NA	NA	NA	NA	C	T	0.38866	T	C	+	0.39281
chr19:41495433	rs3760657	CYP2B6	upstream variant 2KB	G	0.128099	G	0.14421	A	G	2.48859e-15	0.37891	0.0478772	0.0378443	2.42712e-10	2.33293e-06	A	G	+	0.193731	0.0929694	0.0378443	0.166164	0.854805	1	385	1	0.99412	G	A	0.16616	A	G	+	0.442642	0.0688926	2.42712e-10	0.149569	0.24032	1	714	1	0.99638	G	A	0.14957	A	G	+	0.442217
chr19:41496025	rs4802100	CYP2B6	upstream variant 2KB	G	0.128099	G	0.14406	C	G	2.47406e-15	0.378935	0.0478761	0.0383012	2.41752e-10	2.27796e-06	C	G	+	0.193285	0.0929767	0.0383012	0.166136	0.854805	1	385	1	0.99405	G	C	0.16614	C	G	+	0.44258	0.0688762	2.41752e-10	0.149605	0.24032	1	714	1	0.9967	G	C	0.1496	C	G	+	0.442797
chr19:41496461	rs4802101	CYP2B6	upstream variant 2KB	T	0.296602	T	0.41998	T	C	3.73682e-10	0.230914	0.03686	0.00598414	0.000667523	7.84335e-07	T	C	+	0.19915	0.072046	0.00598414	0.610429	0.668329	1	385	1	0.99937	T	C	0.38957	T	C	+	0.177217	0.0518505	0.000667523	0.570728	0.939241	1	714	1	0.9995	T	C	0.42927	T	C	+	0.369655
chr19:41497997	rs1872122	CYP2B6	intron variant	T	0.319559	T	0.38474	C	T	2.34809e-23	0.363878	0.0365445	7.73895e-06	5.28487e-12	4.18103e-08	C	T	+	0.328466	0.0724318	7.73895e-06	0.409132	0.114404	1	385	1	0.99726	T	C	0.40913	C	T	+	0.365763	0.0521144	5.28487e-12	0.389356	0.432006	1	714	1	0.99999	T	C	0.38936	C	T	+	0.392605
chr19:41498733	rs6508963	CYP2B6	intron variant	C	0.334252	C	0.38484	T	C	2.05564e-23	0.364101	0.0365184	6.76669e-06	5.30618e-12	4.18992e-08	T	C	+	0.329668	0.0722224	6.76669e-06	0.410405	0.114404	1	385	1	0.99996	C	T	0.4104	T	C	+	0.365747	0.0521165	5.30618e-12	0.389347	0.432006	1	714	1	0.99996	C	T	0.38935	T	C	+	0.392545
chr19:41499989	rs2014141	CYP2B6	intron variant	A	0.296602	A	0.42004	A	G	4.71931e-08	0.283891	0.0519797	0.00598887	-1	7.93301e-07	A	G	+	0.19908	0.0720279	0.00598887	0.61036	0.668329	1	385	0	0.99976	A	G	0.38964	NA	NA	NA	NA	NA	NA	NA	NA	NA	NA	NA	NA	A	G	0.42927	A	G	+	0.369351
chr19:41500213	rs8100458	CYP2B6	intron variant	C	0.325987	C	0.38488	T	C	9.535e-13	0.362577	0.050802	6.78342e-06	-1	4.1614e-08	T	C	+	0.329624	0.0722213	6.78342e-06	0.41039	0.114404	1	385	0	1	C	T	0.41039	NA	NA	NA	NA	NA	NA	NA	NA	NA	NA	NA	NA	C	T	0.38936	T	C	+	0.392615
chr19:41501660	rs1872124	CYP2B6	intron variant	T	0.224518	T	0.14452	A	T	4.63264e-10	-0.324777	0.0521221	0.000559907	5.22116e-07	0.0418966	A	T	+	-0.354281	0.101809	0.000559907	0.150846	0.844785	1	385	1	0.91082	T	A	0.15084	A	T	+	-0.383506	0.0757164	5.22116e-07	0.14389	0.879589	1	714	1	0.91576	T	A	0.14389	A	T	+	-0.20074
chr19:41502602	rs6508964	CYP2B6	intron variant	G	0.297062	G	0.41984	G	A	3.84992e-10	0.231053	0.0369095	0.00635821	0.000653225	7.87769e-07	G	A	+	0.197655	0.072033	0.00635821	0.610281	0.668329	1	385	1	0.99855	G	A	0.38972	G	A	+	0.177999	0.0519883	0.000653225	0.569544	1	1	714	1	0.99493	G	A	0.43045	G	A	+	0.369694
chr19:41503022	rs4803416	CYP2B6	intron variant	C	0.326446	C	0.43415	C	T	4.85115e-09	0.217658	0.0371925	0.0143186	0.00185407	1.42442e-06	C	T	+	0.178204	0.0724262	0.0143186	0.597832	0.671939	1	385	1	0.97767	C	T	0.40217	C	T	+	0.164008	0.0524907	0.00185407	0.546961	1	0.999989	714	1	0.97091	C	T	0.45304	C	T	+	0.362852
chr19:41503245	rs4802103	CYP2B6	intron variant	T	0.413682	T	0.38542	C	T	2.07099e-23	0.36479	0.0365903	8.33804e-06	4.77663e-12	3.73722e-08	C	T	+	0.326713	0.0723101	8.33804e-06	0.410351	0.114404	1	385	1	0.99694	T	C	0.41035	C	T	+	0.367591	0.0522623	4.77663e-12	0.387836	0.477749	1	714	1	0.99356	T	C	0.38783	C	T	+	0.394508
chr19:41504511	rs188864339	CYP2B6	intron variant	G	0.126722	G	0.14415	A	G	2.9255e-15	0.377327	0.0477989	0.0354459	3.66453e-10	2.25021e-06	A	G	+	0.19718	0.0934167	0.0354459	0.165539	0.854805	1	385	1	0.99302	G	A	0.16554	A	G	+	0.435188	0.0684424	3.66453e-10	0.154511	0.388267	1	714	1	0.99385	G	A	0.15451	A	G	+	0.443378
chr19:41505653	rs2873265	CYP2B6	intron variant	A	0.332874	A	0.38556	G	A	2.1968e-23	0.364969	0.0366298	9.85516e-06	4.64765e-12	3.38108e-08	G	A	+	0.324215	0.072357	9.85516e-06	0.410182	0.139383	1	385	1	0.9946	A	G	0.41018	G	A	+	0.368295	0.052332	4.64765e-12	0.386357	0.478542	1	714	1	0.99017	A	G	0.38636	G	A	+	0.39622
chr19:41505708	rs2873264	CYP2B6	intron variant	T	0.317723	T	0.3855	C	T	2.84098e-23	0.364303	0.0366571	1.22269e-05	4.67848e-12	3.45434e-08	C	T	+	0.321692	0.0725823	1.22269e-05	0.408839	0.139907	1	385	1	0.99241	T	C	0.40884	C	T	+	0.368242	0.0523319	4.67848e-12	0.386331	0.478542	1	714	1	0.99019	T	C	0.38633	C	T	+	0.395911
chr19:41506953	rs10412702	CYP2B6	intron variant	C	0.318182	C	0.4194	C	A	3.98453e-10	0.231357	0.0369898	0.00733279	0.000601034	7.82327e-07	C	A	+	0.194104	0.0720007	0.00733279	0.61008	0.748566	1	385	1	0.99708	C	A	0.38992	C	A	+	0.17992	0.0521996	0.000601034	0.5665	1	1	714	1	0.98955	C	A	0.4335	C	A	+	0.370207
chr19:41507506	rs34353716	CYP2B6	intron variant	A	0.00964187	A	0.016987	G	A	3.82721e-09	0.868096	0.147347	0.128189	5.52609e-06	0.000245056	G	A	+	0.486818	0.319308	0.128189	0.0145208	1	1	385	1	0.85535	A	G	0.014521	G	A	+	0.92331	0.201644	5.52609e-06	0.0186478	0.221559	1	714	1	0.83374	A	G	0.018648	G	A	+	1.05098
chr19:41508020	rs4803417	CYP2B6	intron variant	C	0.317723	C	0.4165	C	A	4.41074e-10	0.231236	0.0370644	0.00758868	0.000592919	8.22085e-07	C	A	+	0.19321	0.0719807	0.00758868	0.610047	0.748566	1	385	1	0.99713	C	A	0.38995	C	A	+	0.180138	0.0522062	0.000592919	0.56565	0.939375	1	714	1	0.9903	C	A	0.43435	C	A	+	0.372467
chr19:41508744	rs11672911	CYP2B6	intron variant	A	0.310836	A	0.35525	G	A	3.18379e-22	0.360874	0.0372248	2.20889e-06	2.48261e-10	3.64938e-08	G	A	+	0.358355	0.0745457	2.20889e-06	0.37412	0.038539	1	385	1	0.98958	A	G	0.37412	G	A	+	0.341291	0.0531485	2.48261e-10	0.364721	0.686357	1	714	1	0.9883	A	G	0.36472	G	A	+	0.39722
chr19:41511803	rs4803418	CYP2B6	intron variant	G	0.310376	G	0.36271	C	G	1.49692e-19	0.336368	0.0371883	8.70499e-06	3.29308e-09	2.8035e-07	C	G	+	0.336802	0.0747023	8.70499e-06	0.380742	0.0400037	1	385	1	0.99025	G	C	0.38074	C	G	+	0.315802	0.0526972	3.29308e-09	0.37255	0.873044	1	714	1	0.99482	G	C	0.37255	C	G	+	0.373194
chr19:41512792	rs4803419	CYP2B6	intron variant	T	0.308081	T	0.3628	C	T	2.30192e-19	0.334266	0.0371495	1.25856e-05	3.44719e-09	2.84138e-07	C	T	+	0.330478	0.0746753	1.25856e-05	0.38108	0.0313834	1	385	1	0.99231	T	C	0.38108	C	T	+	0.314787	0.0525965	3.44719e-09	0.372075	0.936184	1	714	1	0.99792	T	C	0.37208	C	T	+	0.37298
chr19:41514040	rs7260538	CYP2B6	intron variant	T	0.347567	T	0.45452	T	G	3.26638e-09	0.215746	0.0364582	0.00177427	0.00236529	1.17855e-05	T	G	+	0.226194	0.071855	0.00177427	0.561004	0.302496	1	385	1	0.99547	T	G	0.43899	T	G	+	0.156855	0.0514083	0.00236529	0.544999	0.597696	1	714	1	0.99778	T	G	0.455	T	G	+	0.319176
chr19:41514352	rs8113196	CYP2B6	intron variant	A	0.470156	C	0.43012	A	C	2.93317e-08	0.22489	0.0405545	0.0001443	0.0302236	7.30032e-05	A	C	+	0.289984	0.0755234	0.0001443	0.432635	0.467262	0.99999	385	1	0.88479	C	A	0.43263	A	C	+	0.131762	0.0606765	0.0302236	0.382111	0.428371	0.999951	714	1	0.79151	C	A	0.38211	A	C	+	0.305855
chr19:41514363	rs8113200	CYP2B6	intron variant	A	0.472911	G	0.42694	A	G	6.91618e-11	0.258424	0.0396206	0.000190327	0.000236715	5.31965e-05	A	G	+	0.286401	0.0759991	0.000190327	0.42817	0.350502	1	385	1	0.88239	G	A	0.42817	A	G	+	0.21201	0.0573735	0.000236715	0.416405	0.316891	0.999972	714	1	0.86519	G	A	0.4164	A	G	+	0.312249
chr19:41520351	rs7255374	CYP2B6	intron variant	T	0.32966	T	0.24163	C	T	2.17779e-10	-0.265467	0.0418174	0.00264753	5.59297e-09	0.111846	C	T	+	-0.254446	0.0840889	0.00264753	0.241879	0.163493	1	385	1	0.99663	T	C	0.24187	C	T	+	-0.354017	0.059986	5.59297e-09	0.232727	0.674746	1	714	1	0.99911	T	C	0.23273	C	T	+	-0.125214
chr19:41521527	rs4802104	CYP2B6	intron variant	G	0.300735	G	0.34436	A	G	5.06758e-22	0.360431	0.0373625	2.53111e-06	1.08981e-11	1.34055e-06	A	G	+	0.357972	0.0749175	2.53111e-06	0.350349	0.0922359	1	385	1	0.99428	G	A	0.35035	A	G	+	0.364596	0.052767	1.08981e-11	0.347069	0.869245	1	714	1	0.99001	G	A	0.34707	A	G	+	0.354936
chr19:41521638	rs7260329	CYP2B6	intron variant (CYP2B6 top-SNP in meta)	A	0.311295	A	0.34892	G	A	1.95178e-24	0.377964	0.0370497	3.98398e-06	2.01545e-12	2.05322e-08	G	A	+	0.352113	0.075227	3.98398e-06	0.339184	0.255835	0.99999	385	1	0.97723	A	G	0.33918	G	A	+	0.375701	0.0524618	2.01545e-12	0.351165	0.934566	1	714	1	0.98983	A	G	0.35117	G	A	+	0.403951
chr19:41521704	rs3786548	CYP2B6	intron variant	G	0.183196	G	0.16929	C	G	3.30013e-09	0.30627	0.0517705	5.97488e-07	0.000940456	0.0339016	C	G	+	0.506181	0.0996728	5.97488e-07	0.177994	0.729441	0.999985	385	1	0.77787	G	C	0.178	C	G	+	0.240519	0.0724055	0.000940456	0.17998	0.206543	0.99998	714	1	0.80206	G	C	0.17998	C	G	+	0.226495
chr19:41521757	rs3786552	CYP2B6	intron variant	G	0.264004	G	0.30507	C	G	2.604e-20	0.368168	0.0398704	8.61075e-06	3.16977e-12	4.50489e-05	C	G	+	0.355173	0.0787345	8.61075e-06	0.306549	0.340306	0.999985	385	1	0.93287	G	C	0.30655	C	G	+	0.404576	0.0570262	3.16977e-12	0.302629	1	0.999979	714	1	0.92159	G	C	0.30263	C	G	+	0.31551
chr19:41522069	rs8109848	CYP2B6	intron variant	C	0.295684	C	0.34333	G	C	7.56518e-22	0.359759	0.0374527	2.82574e-06	1.59126e-11	1.21672e-06	G	C	+	0.356422	0.0749623	2.82574e-06	0.350159	0.0922359	1	385	1	0.9936	C	G	0.35016	G	C	+	0.363153	0.0529996	1.59126e-11	0.344907	1	1	714	1	0.98672	C	G	0.34491	G	C	+	0.356527
chr19:41522758	rs28399501	CYP2B6	downstream variant 500B, utr variant 3 prime	A	0.00734619	A	0.050999	G	A	6.40364e-09	0.465295	0.0801424	0.0204634	3.57898e-05	0.000440417	G	A	+	0.340552	0.146317	0.0204634	0.0630088	1	1	385	1	0.9859	A	G	0.063009	G	A	+	0.491188	0.11808	3.57898e-05	0.0513362	0.428253	1	714	1	0.9402	A	G	0.051336	G	A	+	0.559793
chr19:41523560	rs4803420	CYP2B6	utr variant 3 prime	T	0.149679	T	0.14756	G	T	3.63514e-15	0.382009	0.048559	0.0575488	4.07499e-11	1.00825e-05	G	T	+	0.181281	0.0951662	0.0575488	0.16139	0.850889	1	385	1	0.99781	T	G	0.16138	G	T	+	0.466268	0.0695169	4.07499e-11	0.151577	0.662827	1	714	1	0.99006	T	G	0.15158	G	T	+	0.418831
chr19:41525369	rs56777936	-	-	G	0.150138	G	0.14738	C	G	3.32432e-15	0.382489	0.048551	0.0559652	3.92371e-11	1.00062e-05	C	G	+	0.182449	0.0951654	0.0559652	0.161701	0.851066	1	385	1	0.99624	G	C	0.1617	C	G	+	0.466574	0.0695017	3.92371e-11	0.151242	0.661135	1	714	1	0.99186	G	C	0.15124	C	G	+	0.418902
chr19:41525407	rs58312733	-	-	T	0.203398	T	0.14745	C	T	3.22008e-15	0.382685	0.0485514	0.0560189	3.89671e-11	9.71358e-06	C	T	+	0.182412	0.095167	0.0560189	0.161701	0.851066	1	385	1	0.99624	T	C	0.1617	C	T	+	0.466658	0.0695032	3.89671e-11	0.151249	0.661135	1	714	1	0.99181	T	C	0.15125	C	T	+	0.419515
chr19:41525410	rs61073883	-	-	T	0.20202	T	0.14737	C	T	3.25709e-15	0.382619	0.0485517	0.0560189	3.89722e-11	9.83218e-06	C	T	+	0.182412	0.095167	0.0560189	0.161701	0.851066	1	385	1	0.99624	T	C	0.1617	C	T	+	0.466656	0.0695031	3.89722e-11	0.151249	0.661135	1	714	1	0.99181	T	C	0.15125	C	T	+	0.419271
chr19:41525655	rs1552220	-	-	A	0.341139	A	0.31838	G	A	2.08589e-27	0.410265	0.0378268	6.62992e-07	5.7021e-13	4.81755e-10	G	A	+	0.375063	0.0741629	6.62992e-07	0.33288	0.303592	1	385	1	0.99579	A	G	0.33288	G	A	+	0.398289	0.0542249	5.7021e-13	0.317795	0.795663	1	714	1	0.98966	A	G	0.3178	G	A	+	0.464148
chr19:41525657	rs1552221	-	-	C	0.341598	C	0.31664	T	C	3.31537e-27	0.408919	0.0378508	5.36845e-07	1.16613e-12	4.31544e-10	T	C	+	0.379348	0.0743803	5.36845e-07	0.327573	0.356238	1	385	1	0.98839	C	T	0.32758	T	C	+	0.391553	0.0540707	1.16613e-12	0.318703	0.863161	1	714	1	0.99028	C	T	0.3187	T	C	+	0.467698
chr19:41526238	rs77484259	-	-	G	0.136364	G	0.14733	C	G	1.74e-14	0.380922	0.0496735	0.0581164	1.83033e-10	9.66524e-06	C	G	+	0.180876	0.09517	0.0581164	0.161286	0.850889	1	385	1	0.99805	G	C	0.16129	C	G	+	0.47209	0.0729614	1.83033e-10	0.14059	0.534183	1	714	1	0.94974	G	C	0.14059	C	G	+	0.419774
chr19:41526659	rs58380651	-	-	G	0.141873	G	0.14739	A	G	3.78275e-15	0.381863	0.0485712	0.0581829	4.22051e-11	9.92951e-06	A	G	+	0.180806	0.0951582	0.0581829	0.161312	0.850889	1	385	1	0.99821	G	A	0.16132	A	G	+	0.466226	0.0695672	4.22051e-11	0.151055	0.661135	1	714	1	0.99207	G	A	0.15106	A	G	+	0.419037
chr19:41529956	rs76594250	-	-	G	0.146465	G	0.15504	A	G	2.19828e-18	0.41517	0.0474664	0.00857851	1.36874e-11	2.81398e-07	A	G	+	0.24832	0.093984	0.00857851	0.168154	0.587571	1	385	1	0.99579	G	A	0.16815	A	G	+	0.46877	0.0681854	1.36874e-11	0.154112	0.391165	1	714	1	0.99559	G	A	0.15411	A	G	+	0.470905
chr19:41531320	rs139055322	-	-	A	0.140037	A	0.14724	T	A	5.35773e-15	0.379763	0.0485742	0.0602642	6.06164e-11	9.67585e-06	T	A	+	0.179314	0.0951532	0.0602642	0.161195	0.850889	1	385	1	0.99879	A	T	0.1612	T	A	+	0.46244	0.0695886	6.06164e-11	0.149809	0.559526	1	714	1	0.99626	A	T	0.14981	T	A	+	0.419465
chr19:41532005	rs434606	-	-	A	0.298439	A	0.23888	G	A	5.81393e-10	0.261395	0.0421918	0.221158	4.12488e-08	0.000630839	G	A	+	0.100998	0.0824161	0.221158	0.261291	0.291756	1	385	1	0.99435	A	G	0.26129	G	A	+	0.336924	0.0607447	4.12488e-08	0.229639	1	1	714	1	0.99947	A	G	0.22964	G	A	+	0.278436
chr19:41532133	rs62120870	-	-	G	0.280533	G	0.23884	A	G	6.84703e-10	0.259627	0.0420818	0.221525	4.21491e-08	0.000711267	A	G	+	0.100315	0.0819234	0.221525	0.262584	0.291756	1	385	1	0.99889	G	A	0.26258	A	G	+	0.336576	0.0607251	4.21491e-08	0.229714	1	1	714	1	0.99989	G	A	0.22971	A	G	+	0.274779
chr19:41534806	rs17726861	-	-	C	0.281451	C	0.23882	G	C	8.1277e-10	0.258463	0.0420785	0.221131	5.24412e-08	0.000713803	G	C	+	0.100407	0.0819287	0.221131	0.262532	0.291756	1	385	1	0.99911	C	G	0.26253	G	C	+	0.334121	0.0607207	5.24412e-08	0.2304	0.9161	1	714	1	0.99995	C	G	0.2304	G	C	+	0.274638
chr19:41534901	rs62120871	-	-	G	0.295225	G	0.23886	A	G	8.13158e-10	0.25846	0.0420784	0.221125	5.24412e-08	0.000714234	A	G	+	0.100408	0.081929	0.221125	0.26253	0.291756	1	385	1	0.99911	G	A	0.26253	A	G	+	0.334121	0.0607207	5.24412e-08	0.2304	0.9161	1	714	1	0.99995	G	A	0.2304	A	G	+	0.274621
chr19:41535701	rs17799942	-	-	A	0.295684	A	0.23885	G	A	8.12895e-10	0.25846	0.042078	0.221063	5.24475e-08	0.000714447	G	A	+	0.100424	0.0819309	0.221063	0.262512	0.291756	1	385	1	0.99916	A	G	0.26251	G	A	+	0.334119	0.0607207	5.24475e-08	0.230399	0.9161	1	714	1	0.99995	A	G	0.2304	G	A	+	0.2746
chr19:41537962	rs4803421	-	-	A	0.274105	A	0.23865	G	A	7.97508e-10	0.258646	0.0420876	0.220051	5.09417e-08	0.000725301	G	A	+	0.100699	0.0819751	0.220051	0.262375	0.291756	1	385	1	0.99944	A	G	0.26238	G	A	+	0.334553	0.0607404	5.09417e-08	0.230409	0.9161	1	714	1	0.99918	A	G	0.23041	G	A	+	0.274196
chr19:41538033	rs4802105	-	-	T	0.281451	T	0.23873	C	T	7.92794e-10	0.258693	0.0420887	0.219955	5.05377e-08	0.000726168	C	T	+	0.100727	0.0819808	0.219955	0.262404	0.291756	0.999987	385	1	0.99918	T	C	0.26241	C	T	+	0.334677	0.0607468	5.05377e-08	0.23042	0.9161	1	714	1	0.99889	T	C	0.23042	C	T	+	0.274129
chr19:41539283	rs58788920	-	-	C	0.273646	C	0.23657	A	C	7.80636e-10	0.261987	0.0426077	0.270179	3.16168e-08	0.000717505	A	C	+	0.0919325	0.0832526	0.270179	0.259294	0.353468	0.999974	385	1	0.97504	C	A	0.2593	A	C	+	0.343867	0.0614603	3.16168e-08	0.230198	1	0.99998	714	1	0.97142	C	A	0.2302	A	C	+	0.277254
chr19:41539479	rs58511716	-	-	T	0.274564	T	0.23686	C	T	3.18541e-09	0.253117	0.0427437	0.274629	1.80282e-07	0.000709278	C	T	+	0.0912167	0.0833758	0.274629	0.259709	0.354136	0.999961	385	1	0.97144	T	C	0.25971	C	T	+	0.325663	0.0617795	1.80282e-07	0.236218	1	0.999976	714	1	0.94646	T	C	0.23622	C	T	+	0.277889
chr19:41540972	rs144280740	-	-	T	0.278696	T	0.23936	C	T	3.51213e-10	0.270914	0.0431784	0.261083	1.08095e-08	0.00075136	C	T	+	0.0945275	0.0839863	0.261083	0.261769	0.29288	0.999961	385	1	0.95124	T	C	0.26177	C	T	+	0.362072	0.0625705	1.08095e-08	0.230866	1	0.999975	714	1	0.93426	T	C	0.23087	C	T	+	0.27887
chr19:41551173	rs117285552	-	-	G	0.0174472	G	0.057531	A	G	8.54872e-13	-0.596949	0.0834654	0.000541862	5.56883e-10	0.0227619	A	G	+	-0.549941	0.157626	0.000541862	0.0585563	0.63558	1	385	1	0.86474	G	A	0.058556	A	G	+	-0.784868	0.124777	5.56883e-10	0.0597976	0.732521	1	714	1	0.70293	G	A	0.059797	A	G	+	-0.354791
chr19:41551872	rs140699087	-	-	T	0.0174472	T	0.057528	C	T	8.05718e-13	-0.597143	0.0833978	0.000534832	5.33373e-10	0.022808	C	T	+	-0.550607	0.157654	0.000534832	0.0585373	0.63558	1	385	1	0.8647	T	C	0.058537	C	T	+	-0.784193	0.12453	5.33373e-10	0.0599592	0.732521	0.999985	714	1	0.70371	T	C	0.059959	C	T	+	-0.354692
chr19:41589365	rs150018439	-	-	T	0.00367309	T	0.017664	C	T	2.19639e-09	0.957343	0.160022	6.97378e-05	5.93626e-06	-1	C	T	+	1.07741	0.267905	6.97378e-05	0.0191454	1	1	385	1	0.89403	T	C	0.019145	C	T	+	0.894425	0.195997	5.93626e-06	0.0179454	0.206847	1	714	1	0.88444	T	C	0.017945	NA	NA	NA	NA
chr19:41634448	rs4802092	CYP2F1	downstream variant 500B	T	0.296602	T	0.38894	A	T	1.26169e-10	-0.265979	0.0413542	0.0101118	1.56713e-06	0.000404428	A	T	+	-0.202559	0.0783615	0.0101118	0.378638	0.448849	0.999942	385	1	0.7884	T	A	0.37864	A	T	+	-0.295775	0.0610623	1.56713e-06	0.374949	0.230377	0.99992	714	1	0.79485	T	A	0.37495	A	T	+	-0.278721
chr19:41634941	rs73041339	-	-	A	0.1809	A	0.28377	G	A	5.51453e-09	-0.235822	0.0404439	0.00802777	6.70086e-05	0.000796234	G	A	+	-0.215928	0.0810245	0.00802777	0.255025	0.893417	0.999987	385	1	0.97764	A	G	0.25502	G	A	+	-0.236046	0.058854	6.70086e-05	0.294713	0.417725	0.999966	714	1	0.95125	A	G	0.29471	G	A	+	-0.25166
chr19:41635309	rs12984243	-	-	C	0.189624	C	0.2713	G	C	1.0571e-08	-0.234038	0.0409064	0.00382054	0.000135807	0.00161012	G	C	+	-0.236914	0.0813985	0.00382054	0.249898	0.683644	1	385	1	0.98804	C	G	0.2499	G	C	+	-0.230159	0.0599861	0.000135807	0.277316	0.112499	0.999976	714	1	0.97984	C	G	0.27732	G	C	+	-0.237637
chr19:41635473	rs12983914	-	-	G	0.208448	G	0.27142	A	G	1.04779e-08	-0.234132	0.0409121	0.0037911	0.000135148	0.0016151	A	G	+	-0.23713	0.0814039	0.0037911	0.24999	0.683644	1	385	1	0.98782	G	A	0.24999	A	G	+	-0.230231	0.0599858	0.000135148	0.277317	0.112499	0.999976	714	1	0.97979	G	A	0.27732	A	G	+	-0.237668
chr19:41635953	rs12976199	-	-	A	0.195133	A	0.27131	C	A	1.04966e-08	-0.234068	0.0409031	0.003804	0.00013544	0.0016094	C	A	+	-0.236974	0.0813804	0.003804	0.249999	0.683644	1	385	1	0.98836	A	C	0.25	C	A	+	-0.230182	0.0599816	0.00013544	0.277348	0.112499	0.999983	714	1	0.97997	A	C	0.27735	C	A	+	-0.237654
chr19:41636722	rs2081170	-	-	G	0.209826	G	0.27126	A	G	1.03132e-08	-0.234275	0.0409179	0.00379996	0.000135701	0.001578	A	G	+	-0.237033	0.0813913	0.00379996	0.250099	0.683644	1	385	1	0.98812	G	A	0.2501	A	G	+	-0.230122	0.0599734	0.000135701	0.277398	0.112499	0.999979	714	1	0.98021	G	A	0.2774	A	G	+	-0.238404
chr19:41636821	rs7508685	-	-	A	0.195133	A	0.27114	G	A	1.03142e-08	-0.234237	0.0409113	0.0038232	0.00013563	0.00156999	G	A	+	-0.236834	0.0813774	0.0038232	0.250049	0.683644	1	385	1	0.98849	A	G	0.25005	G	A	+	-0.230127	0.0599726	0.00013563	0.277408	0.112499	0.999976	714	1	0.98026	A	G	0.27741	G	A	+	-0.238427
chr19:41637033	rs35899956	-	-	C	0.19146	C	0.27115	G	C	1.03117e-08	-0.234231	0.04091	0.00381768	0.000135768	0.00157011	G	C	+	-0.236849	0.0813698	0.00381768	0.250078	0.683644	1	385	1	0.9886	C	G	0.25008	G	C	+	-0.230108	0.0599716	0.000135768	0.277416	0.112499	0.999979	714	1	0.98029	C	G	0.27741	G	C	+	-0.238423
chr19:41637039	rs12984866	-	-	G	0.191001	G	0.27115	A	G	1.03163e-08	-0.234227	0.0409099	0.00381942	0.000135772	0.00157011	A	G	+	-0.236838	0.08137	0.00381942	0.250091	0.683644	1	385	1	0.98861	G	A	0.25008	A	G	+	-0.230105	0.0599711	0.000135772	0.277412	0.112499	0.999979	714	1	0.9803	G	A	0.27741	A	G	+	-0.238423
chr19:41637422	rs34897282	-	-	G	0.196051	G	0.27161	C	G	6.19852e-09	-0.237909	0.040939	0.00379986	8.06353e-05	0.00158415	C	G	+	-0.236909	0.0813484	0.00379986	0.25023	0.683644	1	385	1	0.98889	G	C	0.25023	C	G	+	-0.238355	0.0601028	8.06353e-05	0.279194	0.093476	0.999985	714	1	0.97747	G	C	0.27919	C	G	+	-0.238045
chr19:41638290	rs12980968	-	-	C	0.1382	C	0.25183	T	C	6.49318e-09	-0.246645	0.0424991	0.0039018	3.08299e-05	0.0040258	T	C	+	-0.247769	0.0853256	0.0039018	0.221541	0.88322	1	385	1	0.95557	C	T	0.22154	T	C	+	-0.260694	0.06215	3.08299e-05	0.256213	0.201846	0.999959	714	1	0.95002	C	T	0.25621	T	C	+	-0.224241
chr19:41638297	rs12709845	-	-	A	0.1382	A	0.25183	G	A	6.49495e-09	-0.246642	0.042499	0.00390295	3.08299e-05	0.0040258	G	A	+	-0.247759	0.085325	0.00390295	0.221541	0.88322	1	385	1	0.95557	A	G	0.22154	G	A	+	-0.260694	0.06215	3.08299e-05	0.256213	0.201846	0.999959	714	1	0.95002	A	G	0.25621	G	A	+	-0.224241
chr19:41638437	rs11083608	-	-	G	0.187328	G	0.26838	A	G	1.05811e-08	-0.236492	0.0413365	0.00607018	9.91137e-05	0.0014142	A	G	+	-0.224787	0.081461	0.00607018	0.243656	0.890357	0.99999	385	1	0.98806	G	A	0.24365	A	G	+	-0.23954	0.0611821	9.91137e-05	0.267136	0.151496	0.999973	714	1	0.95596	G	A	0.26714	A	G	+	-0.241567
chr19:41638758	rs1833918	-	-	A	0.199265	A	0.27048	G	A	1.76281e-08	-0.23019	0.0408588	0.00379622	0.000214024	0.00171643	G	A	+	-0.23699	0.0813676	0.00379622	0.249198	0.683439	0.99999	385	1	0.98757	A	G	0.2492	G	A	+	-0.222279	0.0597319	0.000214024	0.278879	0.163938	0.999987	714	1	0.98123	A	G	0.27888	G	A	+	-0.236909
chr19:41638827	rs1833919	-	-	A	0.200643	A	0.27049	C	A	2.07024e-08	-0.228835	0.0408195	0.00379508	0.000250771	0.00171646	C	A	+	-0.236989	0.0813649	0.00379508	0.249208	0.683439	0.999987	385	1	0.9876	A	C	0.24921	C	A	+	-0.219377	0.0596086	0.000250771	0.27927	0.163938	0.999985	714	1	0.98229	A	C	0.27927	C	A	+	-0.236908
chr19:41638829	rs1833920	-	-	C	0.200643	C	0.27049	T	C	2.06873e-08	-0.228841	0.0408195	0.00379394	0.000250657	0.00171646	T	C	+	-0.236998	0.081365	0.00379394	0.249215	0.683439	0.99999	385	1	0.9876	C	T	0.24921	T	C	+	-0.219384	0.0596086	0.000250657	0.27927	0.163938	0.999986	714	1	0.98229	C	T	0.27927	T	C	+	-0.236908
chr19:41639070	rs7253200	-	-	G	0.200184	G	0.27054	A	G	2.09925e-08	-0.228684	0.04081	0.0038329	0.000250073	0.0017313	A	G	+	-0.236594	0.0813175	0.0038329	0.250354	0.683644	0.999987	385	1	0.98939	G	A	0.25035	A	G	+	-0.219407	0.0596051	0.000250073	0.27928	0.163938	0.999985	714	1	0.98249	G	A	0.27928	A	G	+	-0.236663
chr19:41639215	rs62117451	-	-	T	0.198806	T	0.27055	C	T	2.08331e-08	-0.228808	0.0408226	0.00382312	0.000249	0.0017303	C	T	+	-0.236648	0.0813132	0.00382312	0.250371	0.683644	0.999987	385	1	0.98946	T	C	0.25037	C	T	+	-0.219629	0.0596471	0.000249	0.279162	0.163938	0.999983	714	1	0.982	T	C	0.27916	C	T	+	-0.236674
chr19:41639534	rs12972946	-	-	G	0.201102	G	0.27059	A	G	1.56332e-08	-0.230683	0.0407966	0.00379651	0.00018838	0.00172908	A	G	+	-0.236789	0.0812994	0.00379651	0.250406	0.683644	1	385	1	0.9897	G	A	0.25041	A	G	+	-0.223626	0.0595699	0.00018838	0.280867	0.195002	0.999985	714	1	0.97806	G	A	0.28087	A	G	+	-0.23669
chr19:41640035	rs12980437	-	-	T	0.199265	T	0.27435	C	T	1.86732e-08	-0.227592	0.0404689	0.00360672	0.000334664	0.00118031	C	T	+	-0.23772	0.0811637	0.00360672	0.250771	0.683644	1	385	1	0.99188	T	C	0.25077	C	T	+	-0.213543	0.0592415	0.000334664	0.281301	0.195002	0.999989	714	1	0.987	T	C	0.2813	C	T	+	-0.240966
chr19:41640471	rs34516126	-	-	T	0.200643	T	0.27475	C	T	1.53249e-08	-0.228387	0.0403661	0.00346514	0.000284851	0.00118068	C	T	+	-0.238372	0.0810347	0.00346514	0.251106	0.589468	1	385	1	0.99417	T	C	0.25111	C	T	+	-0.215077	0.058973	0.000284851	0.282103	0.230012	1	714	1	0.99131	T	C	0.2821	C	T	+	-0.240903
chr19:41640483	rs35586741	-	-	C	0.200643	C	0.27475	T	C	1.52986e-08	-0.228393	0.0403651	0.00346104	0.00028481	0.00118001	T	C	+	-0.238394	0.0810319	0.00346104	0.251119	0.589468	1	385	1	0.99424	C	T	0.25112	T	C	+	-0.215072	0.0589711	0.00028481	0.282111	0.230012	1	714	1	0.99138	C	T	0.28211	T	C	+	-0.240913
chr19:41640794	rs62117453	-	-	A	0.199725	A	0.27487	G	A	3.42792e-08	-0.228252	0.0413647	0.00335077	0.000673598	0.00118075	G	A	+	-0.238945	0.0809372	0.00335077	0.25134	0.589115	1	385	1	0.99593	A	G	0.25134	G	A	+	-0.212888	0.0623329	0.000673598	0.258036	0.117247	0.999979	714	1	0.95825	A	G	0.25803	G	A	+	-0.240859
chr19:41640872	rs62119606	-	-	T	0.196511	T	0.27523	C	T	2.24921e-08	-0.230492	0.0412207	0.00325199	0.000455701	0.00117787	C	T	+	-0.23999	0.081032	0.00325199	0.252429	0.589115	1	385	1	0.99181	T	C	0.25243	C	T	+	-0.217631	0.0617895	0.000455701	0.259747	0.143417	0.999985	714	1	0.96501	T	C	0.25975	C	T	+	-0.240938
chr19:41640876	rs62119607	-	-	A	0.195133	A	0.27484	G	A	3.3347e-08	-0.227993	0.0412814	0.00330066	0.000662275	0.00117967	G	A	+	-0.239279	0.0809197	0.00330066	0.251351	0.589115	1	385	1	0.99617	A	G	0.25135	G	A	+	-0.212228	0.0620546	0.000662275	0.256955	0.14067	1	714	1	0.96531	A	G	0.25696	G	A	+	-0.240867
chr19:41641094	rs12974498	-	-	C	0.199725	C	0.27449	G	C	2.42367e-08	-0.225825	0.04048	0.00369026	0.000434596	0.00114604	G	C	+	-0.236637	0.0809953	0.00369026	0.251179	0.589115	1	385	1	0.99592	C	G	0.25118	G	C	+	-0.209786	0.0593468	0.000434596	0.279876	0.163938	1	714	1	0.99038	C	G	0.27988	G	C	+	-0.241564
chr19:41641110	rs12973823	-	-	G	0.203857	G	0.27524	A	G	2.31263e-08	-0.226298	0.0405057	0.00393811	0.000349596	0.00130632	A	G	+	-0.234416	0.0808097	0.00393811	0.253074	0.687717	1	385	1	0.99113	G	A	0.25307	A	G	+	-0.213472	0.0594124	0.000349596	0.285631	0.142692	1	714	1	0.9835	G	A	0.28563	A	G	+	-0.239293
chr19:41641118	rs12975886	-	-	C	0.199725	C	0.27451	T	C	1.49799e-08	-0.228289	0.0403209	0.00367541	0.000271644	0.00114544	T	C	+	-0.236703	0.0809822	0.00367541	0.251206	0.589115	1	385	1	0.99619	C	T	0.25121	T	C	+	-0.215347	0.0588468	0.000271644	0.28231	0.230012	1	714	1	0.99574	C	T	0.28231	T	C	+	-0.241569
chr19:41641160	rs7507318	-	-	A	0.199725	A	0.27495	G	A	1.37853e-08	-0.22887	0.0403222	0.00324242	0.000270862	0.0011861	G	A	+	-0.239518	0.0808473	0.00324242	0.251597	0.589115	0.99999	385	1	0.9975	A	G	0.25159	G	A	+	-0.215569	0.0588954	0.000270862	0.282208	0.230012	0.999978	714	1	0.99429	A	G	0.28221	G	A	+	-0.240863
chr19:41641208	rs34344541	-	-	C	0.181359	C	0.26023	T	C	4.34927e-09	-0.242885	0.041375	0.00590074	7.48946e-05	0.000766066	T	C	+	-0.229825	0.0830033	0.00590074	0.237066	0.777786	0.99999	385	1	0.97095	C	T	0.23707	T	C	+	-0.24211	0.0607743	7.48946e-05	0.269155	0.217005	0.999968	714	1	0.95948	C	T	0.26916	T	C	+	-0.254323
chr19:41641215	rs34675979	-	-	G	0.169881	G	0.25903	A	G	4.00316e-08	-0.234595	0.0427258	0.00443768	0.00117812	0.00057635	A	G	+	-0.238326	0.0832618	0.00443768	0.23406	0.886976	0.999987	385	1	0.96513	G	A	0.23406	A	G	+	-0.212429	0.0652134	0.00117812	0.23438	0.211719	0.999966	714	1	0.91542	G	A	0.23438	A	G	+	-0.260603
chr19:41641265	rs74803900	-	-	A	0.156	A	0.24363	G	A	1.09002e-08	-0.261912	0.0458201	0.00114698	0.00136386	0.000482034	G	A	+	-0.285118	0.0870141	0.00114698	0.217624	0.880647	0.999977	385	1	0.93146	A	G	0.21762	G	A	+	-0.234537	0.0729501	0.00136386	0.192776	0.228271	0.999976	714	1	0.84333	A	G	0.19277	G	A	+	-0.274772
chr19:41641279	rs148486924	-	-	G	0.156	G	0.23999	T	G	7.83999e-09	-0.266249	0.0461287	0.0011519	0.000674563	0.000726649	T	G	+	-0.285125	0.0870494	0.0011519	0.217591	0.880647	0.999956	385	1	0.93084	G	T	0.21759	T	G	+	-0.249182	0.0729683	0.000674563	0.192933	0.228239	0.999966	714	1	0.84236	G	T	0.19293	T	G	+	-0.271027
chr19:41641298	rs141718837	-	-	G	0.152893	G	0.23961	T	G	7.35891e-09	-0.266857	0.0461489	0.00113196	0.000676191	0.00068844	T	G	+	-0.285951	0.0871666	0.00113196	0.217323	0.880647	0.999977	385	1	0.92919	G	T	0.21732	T	G	+	-0.248963	0.0729185	0.000676191	0.193135	0.336109	0.999955	714	1	0.84139	G	T	0.19313	T	G	+	-0.27251
chr19:41641319	rs58585379	-	-	A	0.151515	A	0.23955	G	A	4.08983e-08	-0.254842	0.0464454	0.00119943	0.00502519	0.000409698	G	A	+	-0.286348	0.0877378	0.00119943	0.214852	1	0.999964	385	1	0.92315	A	G	0.21485	G	A	+	-0.207815	0.0738431	0.00502519	0.197927	0.0763133	0.999972	714	1	0.83506	A	G	0.19793	G	A	+	-0.283636
chr19:41641326	rs184630652	-	-	G	0.150597	G	0.23953	C	G	7.65477e-09	-0.270528	0.0468374	0.00119667	0.00111347	0.000410255	C	G	+	-0.286452	0.0877519	0.00119667	0.21485	1	0.999977	385	1	0.92294	G	C	0.21485	C	G	+	-0.247017	0.0754554	0.00111347	0.190273	0.0380715	0.999961	714	1	0.82856	G	C	0.19027	C	G	+	-0.283657
chr19:41641447	rs117038227	-	-	T	0.144169	T	0.24816	C	T	1.83431e-10	-0.273898	0.042967	0.00647411	5.27154e-06	0.000351711	C	T	+	-0.23249	0.0849156	0.00647411	0.230765	1	0.999974	385	1	0.9337	T	C	0.23076	C	T	+	-0.291133	0.0634404	5.27154e-06	0.246343	0.687385	0.999954	714	1	0.89839	T	C	0.24634	C	T	+	-0.281969
chr19:41641592	rs35279446	-	-	G	0.16483	G	0.25446	A	G	5.19155e-09	-0.248543	0.042552	0.00567016	5.87605e-05	0.00121692	A	G	+	-0.23309	0.0837821	0.00567016	0.237607	0.888765	0.999967	385	1	0.95056	G	A	0.23761	A	G	+	-0.25353	0.062719	5.87605e-05	0.260296	0.437472	0.999961	714	1	0.90782	G	A	0.2603	A	G	+	-0.253844
chr19:41645655	rs143784637	-	-	T	0.0169881	T	0.05053	C	T	1.3576e-08	0.493587	0.0869198	0.00256691	0.00682695	1.19505e-05	C	T	+	0.509322	0.167789	0.00256691	0.0578324	0.62418	0.999987	385	1	0.83889	T	C	0.057832	C	T	+	0.342606	0.126275	0.00682695	0.0586239	0.728987	0.999985	714	1	0.74709	T	C	0.058624	C	T	+	0.734869
chr19:41680934	rs188366516	-	-	T	0.00321396	T	0.014459	G	T	3.27731e-08	0.967092	0.17501	0.0649162	0.00027443	8.45714e-05	G	T	+	0.608398	0.32865	0.0649162	0.0148249	1	1	385	1	0.78481	T	G	0.014825	G	T	+	1.03306	0.282504	0.00027443	0.0102851	1	1	714	1	0.82877	T	G	0.010285	G	T	+	1.17659
chr19:41725271	rs10411012	AXL	utr variant 5 prime	G	0.448118	G	0.49079	A	G	4.46686e-08	0.210266	0.0384305	0.00390656	5.20264e-05	0.0165813	A	G	+	0.215819	0.0743329	0.00390656	0.476349	0.4138	0.999932	385	1	0.90709	G	A	0.47635	A	G	+	0.226618	0.0556605	5.20264e-05	0.472142	1	0.999951	714	1	0.84885	G	A	0.47214	A	G	+	0.176935
chr19:41776752	rs149293272	HNRNPUL1	intron variant	A	0.030303	A	0.063224	G	A	1.5337e-08	-0.433818	0.0766768	0.277032	5.42398e-06	0.000293899	G	A	+	-0.179559	0.164948	0.277032	0.0496845	1	1	385	1	0.94703	A	G	0.049685	G	A	+	-0.542396	0.118351	5.42398e-06	0.0532571	0.451825	1	714	1	0.9	A	G	0.053257	G	A	+	-0.455184
chr19:41833233	rs73045282	-	-	A	0.0293848	A	0.059228	G	A	8.96549e-09	-0.448102	0.0779414	0.313767	2.38627e-06	0.000271068	G	A	+	-0.169143	0.167686	0.313767	0.0493455	1	1	385	1	0.92248	A	G	0.049346	G	A	+	-0.569067	0.119631	2.38627e-06	0.0541677	0.460713	1	714	1	0.86011	A	G	0.054168	G	A	+	-0.468263
chr19:43710562	rs8103684	PSG4	upstream variant 2KB	G	0.341598	G	0.20341	T	G	2.25456e-08	0.271831	0.0486173	0.00294569	6.45896e-05	0.00928344	T	G	+	0.287463	0.0960543	0.00294569	0.197689	0.421105	0.999969	385	1	0.86944	G	T	0.19769	T	G	+	0.278033	0.0691698	6.45896e-05	0.201135	1	0.999966	714	1	0.86083	G	T	0.20114	T	G	+	0.246062
1 SNP position according to NCBI build 37 / hg19;
2 Global minor allele according to the Ensembl database (http://www.ensembl.org)
3 Global minor allele frequency according to the Ensembl database (http://www.ensembl.org)
4 Minor allele in the large FINRISK data (N=19826)
5 Minor allele frequency in the large FINRISK data (N=19826)
6 Allele for which the beta is reported
7 Allele frequency for the coded allele
8 P-value from Hardy Weinberg Equilibrium test
9 1=imputed, 0=genotyped
10 Imputation quality score
[truncated: 11 more columns]
