# Supplementary material for: A Genome-Wide Association Study of a Biomarker of Nicotine Metabolism
Source: PLoS Genet. 2015 Sep 25;11(9):e1005498. doi: 10.1371/journal.pgen.1005498 (PMC4583245; doi:10.1371/journal.pgen.1005498)
Supplement: S3 Table — (XLSX) [file pgen.1005498.s012.xlsx]

## Sheet: S3_table
				Global minor allele (Ensembl) 2	Global MAF (Ensembl) 3	MAF in EUR (Ensembl) 4	MAF in FIN (Ensembl) 5	MAF in FINRISK (N=19826) 6	MAF in FinnTwin 7	MAF in YFS 8	MAF in FINRISK2007 9	META-ANALYSIS SUMMARY STATISTICS								FINNTWIN GWAS SUMMARY STATISTICS															YFS GWAS SUMMARY STATISTICS
hg19 position 1	rsid	Gene	dbSNP Functional Consequence									coded allele 10	noncoded allele	p-value	beta	se	P_value in FinnTwin	P_value in YFS	P_value in FINRISK2007	coded allele 10	noncoded allele	strand	Beta	SE	p-value	AF coded allele 11	HWE p-value 12	callrate	n_total	imputed 13	imputation info score 14	minor allele	major allele	MAF	coded allele 10	noncoded allele	strand	Beta	SE	p-value	AF coded allele 11	HWE p-value 12	callrate	n_total	imputed 13	imputation info score 14	minor allele	major allele	MAF
chr19:41339837	rs7247231	-	-	A	0.193297	0.099	0.172	0.12477	0.14289	0.11985	0.13069	T	A	1.13381e-21	0.530531	0.0554722	7.66276e-05	2.035e-10	2.13285e-09	T	A	+	0.418446	0.104653	7.66276e-05	0.142891	1	0.99999	385	1	0.89635	A	T	0.14289	T	A	+	0.524134	0.081218	2.035e-10	0.119851	1	0.999982	714	1	0.90401	A	T	0.11985
chr19:41339842	rs7246188	-	-	G	0.193756	0.902	0.833	0.12478	0.14289	0.11826	0.13069	A	G	1.16901e-21	0.533633	0.0558149	7.66336e-05	2.10173e-10	2.13729e-09	A	G	+	0.418437	0.104651	7.66336e-05	0.142888	1	0.999984	385	1	0.89633	G	A	0.14289	A	G	+	0.530845	0.082324	2.10173e-10	0.11826	0.85825	0.999987	714	1	0.89044	G	A	0.11826
chr19:41339896	rs12459249	-	-	T	0.385675	0.319	0.328	0.28665	0.31955	0.29191	0.29087	T	C	3.28272e-76	-0.664036	0.0359424	1.28401e-14	2.333e-39	1.89791e-19	T	C	+	-0.562804	0.0701375	1.28401e-14	0.680456	0.411747	1	385	1	0.94911	T	C	0.31955	T	C	+	-0.717573	0.0513388	2.333e-39	0.708092	0.527303	1	714	1	0.98659	T	C	0.29191
chr19:41340176	rs142379023	-	-	T	0.0647383	0.079	0.108	0.11372	0.11758	0.097312	0.11117	C	T	0.791999	0.015774	0.0598144	0.896876	0.856248	0.396929	C	T	+	-0.0145046	0.111835	0.896876	0.117576	0.803545	1	385	1	0.96956	T	C	0.11758	C	T	+	-0.0161647	0.0892002	0.856248	0.0973141	0.666761	1	714	1	0.97019	T	C	0.097312
chr19:41340223	rs139968700	-	-	G	0.0647383	0.079	0.108	0.11372	0.11758	0.097312	0.11117	A	G	0.791747	0.0157936	0.0598145	0.896874	0.856647	0.396937	A	G	+	-0.0145048	0.111835	0.896874	0.117575	0.803545	1	385	1	0.96955	G	A	0.11758	A	G	+	-0.0161195	0.0892004	0.856647	0.0973116	0.666761	1	714	1	0.97024	G	A	0.097312
chr19:41340321	rs11083569	-	-	C	0.480257	0.414	0.387	0.35226	0.38227	0.39587	0.34951	C	G	1.8401e-57	-0.592223	0.0370666	1.4142e-12	3.13666e-28	2.03702e-16	C	G	+	-0.545246	0.0744054	1.4142e-12	0.617735	0.666224	0.999964	385	1	0.872	C	G	0.38227	C	G	+	-0.60399	0.0524541	3.13666e-28	0.604123	0.584332	0.999943	714	1	0.88027	C	G	0.39587
chr19:41340323	rs56007948	-	-	T	0.19697	0.195	0.22	0.25052	0.24207	0.23951	0.26755	C	T	2.36329e-16	-0.360167	0.0439119	5.14805e-06	3.88687e-06	2.88882e-07	C	T	+	-0.403294	0.0872022	5.14805e-06	0.24207	1	0.999979	385	1	0.84314	T	C	0.24207	C	T	+	-0.296489	0.0637035	3.88687e-06	0.239512	0.41132	0.999951	714	1	0.85598	T	C	0.23951
chr19:41340573	rs10853742	-	-	G	0.38292	0.318	0.328	0.28689	0.31963	0.29029	0.29081	G	C	1.06087e-76	-0.665337	0.0358946	1.31478e-14	8.34392e-40	1.96136e-19	G	C	+	-0.56204	0.070072	1.31478e-14	0.680366	0.411747	0.999982	385	1	0.95045	G	C	0.31963	G	C	+	-0.721322	0.0512647	8.34392e-40	0.709717	0.649486	1	714	1	0.98674	G	C	0.29029
chr19:41340579	rs12327581	-	-	C	0.116621	0.063	0.027	0.027167	0.027016	0.032755	0.027515	T	C	0.331798	-0.116212	0.119745	0.947806	0.142977	0.882391	T	C	+	0.0166609	0.254346	0.947806	0.0270154	1	1	385	1	0.75968	C	T	0.027016	T	C	+	-0.236203	0.161073	0.142977	0.0327549	0.5428	1	714	1	0.86101	C	T	0.032755
chr19:41340842	rs34945948	-	-	G	0.182736	0.146	0.14	0.14091	0.1446	0.13086	0.13872	A	G	0.822154	-0.0124094	0.0552078	0.922047	0.360759	0.392817	A	G	+	-0.0105505	0.107745	0.922047	0.144599	0.144601	1	385	1	0.92921	G	A	0.1446	A	G	+	-0.0728207	0.0796276	0.360759	0.130855	0.869002	1	714	1	0.95213	G	A	0.13086
chr19:41340937	rs28450491	-	-	C	0.116621	0.063	0.027	0.027159	0.027013	0.032758	0.027509	G	C	0.331864	-0.116195	0.119744	0.945667	0.142505	0.881973	G	C	+	0.0173463	0.254366	0.945667	0.027013	1	1	385	1	0.75956	C	G	0.027013	G	C	+	-0.236464	0.161061	0.142505	0.0327577	0.5428	1	714	1	0.86092	C	G	0.032758
chr19:41340983	rs11667314	-	-	T	0.385216	0.321	0.328	0.28659	0.31934	0.29138	0.29043	T	C	4.25683e-76	-0.663429	0.0359369	1.25031e-14	3.24459e-39	1.7609e-19	T	C	+	-0.563036	0.070133	1.25031e-14	0.680658	0.414085	0.999987	385	1	0.9498	T	C	0.31934	T	C	+	-0.716114	0.0513446	3.24459e-39	0.708618	0.586422	1	714	1	0.9876	T	C	0.29138
chr19:41341229	rs12461964	-	none (4th independent SNP in FINRISK)	G	0,4118 (G)	0,4890 (A)	0,4780 (A)	0,4485 (A)	0,4789 (A)	0,4443 (A)	0,4462 (A)	A	G	3.6561e-76	-0.608407	0.0329417	9.34645e-15	2.24641e-36	4.79113e-22	A	G	+	-0.533901	0.0661604	9.34645e-15	0.521059	0.759661	0.999964	385	1	0.93795	A	G	0.47894	A	G	+	-0.634154	0.0475225	2.24641e-36	0.555709	1	0.999978	714	1	0.96246	A	G	0.44429
chr19:41341413	rs117287096	-	-	A	0.0123967	0.022	0.011	0.019539	0.013099	0.018217	0.016096	G	A	2.72635e-13	1.09481	0.149825	0.00251663	2.66547e-07	1.84878e-05	G	A	+	1.01727	0.334455	0.00251663	0.0130988	1	1	385	1	0.82643	A	G	0.013099	G	A	+	1.01789	0.195887	2.66547e-07	0.018217	1	1	714	1	0.95883	A	G	0.018217
chr19:41341589	rs7251418	-	-	A	0.206152	0.239	0.172	0.17415	0.18831	0.18207	0.16706	A	G	1.25496e-12	-0.452179	0.0636945	2.00735e-07	N/A	1.87535e-06	A	G	+	-0.462252	0.0872822	2.00735e-07	0.811688	0.868338	1	385	0	1	A	G	0.18831	N/A	N/A	N/A	N/A	N/A	N/A	N/A	N/A	N/A	N/A	N/A	N/A	A	G	0.18207
chr19:41341599	rs115337625	-	-	G	0.067034	0.083	0.113	0.1137	0.11757	0.098078	0.11113	C	G	0.813393	0.014074	0.0596229	0.894903	0.831304	0.400664	C	G	+	-0.0147794	0.111802	0.894903	0.117571	0.803545	1	385	1	0.97017	G	C	0.11757	C	G	+	-0.018876	0.0885745	0.831304	0.09808	0.668082	1	714	1	0.97768	G	C	0.098078
chr19:41341818	rs150719694	-	-	C	0.067034	0.083	0.113	0.11369	0.11757	0.098071	0.11112	T	C	0.813525	0.0140641	0.0596235	0.894929	0.831902	0.401384	T	C	+	-0.0147752	0.111799	0.894929	0.117572	0.803545	1	385	1	0.97024	C	T	0.11757	T	C	+	-0.0188083	0.0885757	0.831902	0.0980679	0.668082	1	714	1	0.97783	C	T	0.098071
chr19:41341934	rs117593859	-	-	A	0.0316804	0.065	0.091	0.088291	0.093801	0.074878	0.083311	G	A	0.181699	0.0898541	0.0672791	0.637422	0.345792	0.37357	G	A	+	0.0582358	0.123463	0.637422	0.0938	0.55734	1	385	1	0.97788	A	G	0.093801	G	A	+	0.0954989	0.101227	0.345792	0.074881	0.41709	1	714	1	0.97682	A	G	0.074878
chr19:41342042	rs186051747	-	-	A	0.0137741	0.025	0.016	0.019514	0.013109	0.022985	0.01607	G	A	1.63763e-11	0.955355	0.141846	0.00251688	7.56896e-06	1.89994e-05	G	A	+	1.01607	0.334063	0.00251688	0.0131093	1	1	385	1	0.82749	A	G	0.013109	G	A	+	0.806634	0.178826	7.56896e-06	0.0229854	1	1	714	1	0.93169	A	G	0.022985
chr19:41342078	rs2644895	-	-	C	0.0647383	0.05	0.027	0.025692	0.026014	0.028568	0.025878	T	C	0.270238	-0.139412	0.126449	0.995497	0.103723	0.89522	T	C	+	0.00147972	0.261986	0.995497	0.0260142	1	1	385	1	0.74433	C	T	0.026014	T	C	+	-0.282096	0.173153	0.103723	0.0285682	0.446272	1	714	1	0.85174	C	T	0.028568
chr19:41342842	rs145580088	-	-	G	0.0119376	0.022	0.011	0.019525	0.013131	0.018237	0.016086	A	G	2.6661e-13	1.09441	0.149709	0.0025118	2.5862e-07	1.87731e-05	A	G	+	1.01525	0.333723	0.0025118	0.0131311	1	1	385	1	0.82806	G	A	0.013131	A	G	+	1.01877	0.195837	2.5862e-07	0.0182366	1	1	714	1	0.9582	G	A	0.018237
chr19:41343009	rs140828840	-	-	T	0.0146924	0.037	0.038	0.044047	0.058829	0.035489	0.040504	C	T	0.270819	0.106754	0.0969456	0.241447	0.937307	0.49612	C	T	+	0.181581	0.154773	0.241447	0.058829	1	1	385	1	0.95509	T	C	0.058829	C	T	+	0.0125396	0.159368	0.937307	0.0354888	1	1	714	1	0.78951	T	C	0.035489
chr19:41343237	rs7252302	-	-	A	0.187787	0.152	0.14	0.14131	0.14468	0.131	0.1389	G	A	0.823893	-0.0122768	0.0551665	0.926917	0.359657	0.393879	G	A	+	-0.00988063	0.10765	0.926917	0.144686	0.144601	0.99999	385	1	0.93032	A	G	0.14468	G	A	+	-0.0730227	0.0796654	0.359657	0.130998	0.745229	1	714	1	0.95103	A	G	0.131
chr19:41343504	rs182723501	-	-	C	0.00459137	0.013	0.054	0.045377	0.052716	0.051679	0.046423	A	C	6.09153e-09	0.490904	0.0844316	0.0372401	1.56117e-05	0.000606345	A	C	+	0.349604	0.167237	0.0372401	0.0527157	0.614045	1	385	1	0.93457	C	A	0.052716	A	C	+	0.51853	0.119196	1.56117e-05	0.0516792	0.713461	1	714	1	0.92654	C	A	0.051679
chr19:41343511	rs187795779	-	-	C	0.013315	0.022	0.011	0.019536	0.013149	0.018247	0.016097	T	C	2.57065e-13	1.09452	0.149624	0.0025009	2.54012e-07	1.84978e-05	T	C	+	1.0144	0.333298	0.0025009	0.0131492	1	1	385	1	0.82888	C	T	0.013149	T	C	+	1.01918	0.195784	2.54012e-07	0.0182473	1	1	714	1	0.95797	C	T	0.018247
chr19:41343540	rs190996021	-	-	C	0.0142332	0.022	0.038	N/A	0.0030701	0.023169	0.0070131	A	C	0.415223	0.163555	0.200746	N/A	0.411817	N/A	N/A	N/A	N/A	N/A	N/A	N/A	N/A	N/A	N/A	N/A	N/A	N/A	C	A	0.0030701	A	C	+	0.163555	0.199169	0.411817	0.0231689	1	1	714	1	0.76946	C	A	0.023169
chr19:41343544	rs12985907	-	-	A	0.336088	0.249	0.306	0.27193	0.29356	0.25251	0.27578	G	A	1.30386e-25	0.426358	0.0407567	7.21771e-05	5.1849e-12	1.03303e-11	G	A	+	0.318504	0.0793647	7.21771e-05	0.293568	0.462711	0.999977	385	1	0.93894	A	G	0.29356	G	A	+	0.420747	0.0599242	5.1849e-12	0.252508	0.552065	0.999972	714	1	0.94365	A	G	0.25251
chr19:41343605	rs187430990	-	-	T	0.0174472	0.025	0.016	0.019603	0.013188	0.02027	0.016197	C	T	8.60606e-13	1.06273	0.14861	0.00248003	7.47819e-07	1.87179e-05	C	T	+	1.015	0.333212	0.00248003	0.0131881	1	1	385	1	0.82686	T	C	0.013188	C	T	+	0.966272	0.1935	7.47819e-07	0.0202705	1	1	714	1	0.89096	T	C	0.02027
chr19:41343698	rs12986371	-	-	G	0.257	0.239	0.172	0.17504	0.18392	0.18762	0.16894	G	A	1.04941e-28	-0.512815	0.0461333	1.0564e-07	5.85906e-17	1.68686e-06	G	A	+	-0.491477	0.0906642	1.0564e-07	0.816078	0.610801	1	385	1	0.96961	G	A	0.18392	G	A	+	-0.553683	0.0645043	5.85906e-17	0.812378	0.71223	1	714	1	0.97302	G	A	0.18762
chr19:41343700	rs76112798	-	-	T	0.128099	0.079	0.156	0.11091	0.13563	0.10347	0.12063	C	T	2.17015e-32	0.653256	0.0551304	1.79389e-05	4.59679e-17	5.23946e-13	C	T	+	0.440274	0.101342	1.79389e-05	0.135627	0.388947	0.999982	385	1	0.92878	T	C	0.13563	C	T	+	0.702545	0.0815544	4.59679e-17	0.103469	0.542126	0.999987	714	1	0.93929	T	C	0.10347
chr19:41343842	rs11668461	-	-	G	0.288797	0.266	0.242	0.1797	0.19018	0.21497	0.17372	G	A	1.31827e-28	-0.504798	0.0454955	1.63734e-07	2.90787e-17	2.95519e-06	G	A	+	-0.485993	0.0910795	1.63734e-07	0.80982	0.620698	0.999987	385	1	0.94529	G	A	0.19018	G	A	+	-0.541765	0.0624708	2.90787e-17	0.785033	0.91183	0.999982	714	1	0.92805	G	A	0.21497
chr19:41343871	rs11668399	-	-	C	0.260331	0.319	0.237	0.17427	0.1857	0.26834	0.1661	C	G	3.76804e-20	-0.411885	0.044797	2.7244e-08	4.01308e-08	4.73379e-07	C	G	+	-0.510603	0.0899415	2.7244e-08	0.814292	0.738873	1	385	1	0.9726	C	G	0.1857	C	G	+	-0.338825	0.0610321	4.01308e-08	0.731655	1	0.999978	714	1	0.88148	C	G	0.26834
chr19:41344101	rs11672809	-	-	C	0.113866	0.063	0.027	0.027099	0.026952	0.032717	0.027448	T	C	0.343328	-0.113625	0.119906	0.9051	0.13429	0.843189	T	C	+	0.0304079	0.254883	0.9051	0.0269524	1	1	385	1	0.75798	C	T	0.026952	T	C	+	-0.241391	0.161021	0.13429	0.0327174	0.5428	1	714	1	0.86034	C	T	0.032717
chr19:41344208	rs8110214	-	-	A	0.309458	0.223	0.29	0.25217	0.28032	0.23383	0.25949	G	A	4.69131e-17	0.353327	0.0420919	0.0010651	8.32708e-08	1.26993e-08	G	A	+	0.267642	0.0811495	0.0010651	0.280313	0.449801	0.999977	385	1	0.94387	A	G	0.28032	G	A	+	0.339664	0.0627033	8.32708e-08	0.233824	0.464558	0.999982	714	1	0.93977	A	G	0.23383
chr19:41344368	rs4343391	-	-	G	0.219927	0.236	0.172	0.17045	0.18276	0.1803	0.16404	G	C	8.96952e-27	-0.498582	0.0465455	1.06595e-07	5.25767e-15	1.50914e-06	G	C	+	-0.490977	0.090601	1.06595e-07	0.81724	0.731223	1	385	1	0.97441	G	C	0.18276	G	C	+	-0.523019	0.065406	5.25767e-15	0.819701	0.801484	1	714	1	0.98305	G	C	0.1803
chr19:41344428	rs75112710	-	-	A	0.0275482	0.044	0.022	0.021757	0.022801	0.023871	0.023612	C	A	0.234702	-0.159601	0.134306	0.973745	0.173044	0.684332	C	A	+	-0.00898775	0.272909	0.973745	0.0228015	1	1	385	1	0.75436	A	C	0.022801	C	A	+	-0.254378	0.186511	0.173044	0.0238711	1	1	714	1	0.83471	A	C	0.023871
chr19:41344431	rs138562221	-	-	T	0.0169881	0.038	0.043	0.070441	0.054188	0.031414	0.062649	G	T	1.33391e-07	-0.523964	0.0993462	0.00507226	0.000672912	0.0028727	G	T	+	-0.501448	0.177893	0.00507226	0.0541879	0.329815	0.999979	385	1	0.71925	T	G	0.054188	G	T	+	-0.607231	0.177781	0.000672912	0.0314139	1	1	714	1	0.68912	T	G	0.031414
chr19:41344462	rs111500321	-	-	C	0.0629017	0.079	0.108	0.11309	0.11645	0.0967	0.1103	T	C	0.840849	0.0120645	0.0600798	0.868264	0.798243	0.391865	T	C	+	-0.0186919	0.112618	0.868264	0.116448	0.803545	1	385	1	0.96665	C	T	0.11645	T	C	+	-0.0228793	0.0894708	0.798243	0.0966973	0.666684	1	714	1	0.96918	C	T	0.0967
chr19:41344466	rs117422348	-	-	T	0.0114784	0.02	0.005	0.020059	0.013221	0.012861	0.016936	C	T	1.07117e-10	1.07269	0.166139	0.00247346	7.51276e-05	2.9179e-05	C	T	+	1.01355	0.332646	0.00247346	0.0132208	1	1	385	1	0.82721	T	C	0.013221	C	T	+	0.963297	0.241852	7.51276e-05	0.0128614	1	1	714	1	0.8986	T	C	0.012861
chr19:41344534	rs57556685	-	-	T	0.336547	0.375	0.323	0.28404	0.28536	0.31868	0.25773	T	C	1.03293e-10	-0.277868	0.043	0.000145723	5.26163e-07	0.0437011	T	C	+	-0.318494	0.0830029	0.000145723	0.714644	0.803332	0.999966	385	1	0.84561	T	C	0.28536	T	C	+	-0.305536	0.0603407	5.26163e-07	0.681323	0.60509	0.999955	714	1	0.83743	T	C	0.31868
chr19:41344674	rs2316204	-	-	C	0.28742	0.328	0.285	0.27134	0.28556	0.28862	0.26123	C	T	2.93014e-19	-0.365563	0.040748	7.081e-07	9.40204e-09	2.11752e-06	C	T	+	-0.397064	0.0787221	7.081e-07	0.714442	0.61786	0.999964	385	1	0.9452	C	T	0.28556	C	T	+	-0.338538	0.0582568	9.40204e-09	0.711375	1	0.999975	714	1	0.9237	C	T	0.28862
chr19:41344838	rs28401212	-	-	T	0.123967	0.121	0.199	0.13244	0.14468	0.19123	0.14049	C	T	0.000138014	0.211645	0.055525	0.000871804	0.675136	0.000208181	C	T	+	0.360505	0.107435	0.000871804	0.144681	0.683172	0.999985	385	1	0.8165	T	C	0.14468	C	T	+	0.03269	0.0779661	0.675136	0.191228	0.810285	0.999943	714	1	0.72758	T	C	0.19123
chr19:41345009	rs142820377	-	-	T	0.0633609	0.08	0.108	0.11388	0.11743	0.097022	0.1113	C	T	0.859346	0.0105729	0.0596646	0.864322	0.80347	0.419781	C	T	+	-0.0190991	0.111697	0.864322	0.117426	0.803545	1	385	1	0.9742	T	C	0.11743	C	T	+	-0.0221586	0.0890072	0.80347	0.0970206	0.666684	1	714	1	0.9779	T	C	0.097022
chr19:41345395	rs7246742	-	-	G	0.245179	0.141	0.183	0.13799	0.16286	0.13545	0.14816	T	G	2.12433e-22	0.511816	0.0525713	3.2843e-05	2.95977e-09	4.72628e-11	T	G	+	0.407468	0.0969427	3.2843e-05	0.162857	0.851783	0.999984	385	1	0.91434	G	T	0.16286	T	G	+	0.481005	0.0800213	2.95977e-09	0.135454	0.631641	0.999975	714	1	0.88389	G	T	0.13545
chr19:41345586	rs112292570	-	-	T	0.0119376	0.022	0.011	0.020058	0.013253	0.018286	0.016954	A	T	3.31153e-13	1.08309	0.148754	0.00246238	2.41608e-07	2.88489e-05	A	T	+	1.01126	0.331743	0.00246238	0.0132534	1	1	385	1	0.82966	T	A	0.013253	A	T	+	1.02055	0.195685	2.41608e-07	0.0182863	1	1	714	1	0.9569	T	A	0.018286
chr19:41345989	rs35755165	-	-	G	0,4040 (G)	0,4910 (G)	0,5000 (G)	0,4466 (A)	0,4780 (A)	0,4734 (A)	0,4445 (A)	A	G	2.67358e-70	-0.590503	0.0333141	6.7214e-15	1.729e-31	7.6706e-22	A	G	+	-0.539054	0.0664115	6.7214e-15	0.522024	0.838405	0.999956	385	1	0.93301	A	G	0.47797	A	G	+	-0.59393	0.0484159	1.729e-31	0.52664	0.409261	0.999951	714	1	0.91294	A	G	0.47336
chr19:41345991	rs7249723	-	-	A	0.0624426	0.083	0.113	0.11391	0.11744	0.097811	0.11123	G	A	0.833071	0.0125363	0.0594802	0.862557	0.85311	0.42639	G	A	+	-0.0193351	0.111611	0.862557	0.117444	0.803545	1	385	1	0.97562	A	G	0.11744	G	A	+	-0.0163844	0.0884597	0.85311	0.0978107	0.667944	1	714	1	0.98364	A	G	0.097811
chr19:41346099	rs11083571	-	-	C	0.209366	0.237	0.172	0.16955	0.18231	0.17592	0.16258	C	T	2.2754e-27	-0.50786	0.0468595	1.02082e-07	1.41579e-15	1.52678e-06	C	T	+	-0.493396	0.0909076	1.02082e-07	0.817686	0.731223	1	385	1	0.96979	C	T	0.18231	C	T	+	-0.537871	0.0658246	1.41579e-15	0.824074	1	1	714	1	0.97026	C	T	0.17592
chr19:41346120	rs144135542	-	-	T	0.0858586	0.193	0.215	0.22026	0.19763	0.19887	0.20563	C	T	2.01135e-20	-0.424862	0.0458728	0.00160942	1.33745e-11	2.59541e-08	C	T	+	-0.293642	0.0924255	0.00160942	0.197633	1	1	385	1	0.88472	T	C	0.19763	C	T	+	-0.447824	0.0651052	1.33745e-11	0.198873	0.638337	0.999972	714	1	0.90775	T	C	0.19887
chr19:41346768	rs2316205	-	-	C	0,4059 (C)	0,4870 (T)	0,4780 (T)	0,4462 (T)	0,4780 (T)	0,4357 (T)	0,4440 (T)	T	C	7.33856e-74	-0.604261	0.0332364	6.08096e-15	1.91947e-34	7.50243e-22	T	C	+	-0.540182	0.0664339	6.08096e-15	0.522022	0.838405	0.999956	385	1	0.93184	T	C	0.47798	T	C	+	-0.622067	0.0481288	1.91947e-34	0.564317	0.703817	0.999951	714	1	0.93915	T	C	0.43568
chr19:41347494	rs34265315	-	-	G	0.020202	0.046	0.016	0.02861	0.02697	0.019115	0.035165	A	G	0.000901775	0.484088	0.145831	0.00639086	0.24574	0.0473821	A	G	+	0.739799	0.26978	0.00639086	0.0269705	1	1	385	1	0.66286	G	A	0.02697	A	G	+	0.28513	0.245436	0.24574	0.0191148	1	1	714	1	0.59028	G	A	0.019115
chr19:41347991	rs117149422	-	-	T	0.00367309	0.008	0.011	0.013201	0.0066351	0.016492	0.013054	C	T	2.10525e-10	1.12235	0.176652	N/A	2.0131e-07	0.000288293	N/A	N/A	N/A	N/A	N/A	N/A	N/A	N/A	N/A	N/A	N/A	N/A	T	C	0.0066351	C	T	+	1.08072	0.205841	2.0131e-07	0.0164923	1	1	714	1	0.96044	T	C	0.016492
chr19:41347998	rs60446182	-	-	G	0,4082 (G)	0,4910 (A)	0,4780 (A)	0,4461 (A)	0,4781 (A)	0,4371 (A)	0,4438 (A)	A	G	2.79041e-74	-0.605957	0.0332329	5.28576e-15	1.25036e-34	5.92944e-22	A	G	+	-0.541705	0.0664583	5.28576e-15	0.521939	0.838405	0.999979	385	1	0.9305	A	G	0.47806	A	G	+	-0.62358	0.0480942	1.25036e-34	0.562902	0.648246	0.999958	714	1	0.93391	A	G	0.4371
chr19:41348419	rs150944685	-	-	A	0.013315	0.017	0	0.015954	0.010266	0.0018894	0.014327	G	A	5.95961e-06	1.15129	0.25427	0.0142536	N/A	0.00011873	G	A	+	0.950514	0.38605	0.0142536	0.0102665	1	1	385	1	0.78946	A	G	0.010266	N/A	N/A	N/A	N/A	N/A	N/A	N/A	N/A	N/A	N/A	N/A	N/A	A	G	0.0018894
chr19:41348462	rs140780694	-	-	T	0.0261708	0.026	0.038	0.022557	0.022531	0.029901	0.023953	C	T	0.239611	0.149597	0.127213	0.138682	0.89486	0.177827	C	T	+	0.412575	0.278047	0.138682	0.0225314	1	1	385	1	0.70148	T	C	0.022531	C	T	+	-0.0217983	0.164883	0.89486	0.0299004	1	1	714	1	0.85365	T	C	0.029901
chr19:41349250	rs2259219	CYP2A6	downstream variant 500B	G	0.0629017	0.082	0.113	0.11362	0.11738	0.097504	0.11075	C	G	0.83708	0.0122106	0.0593817	0.851061	0.880914	0.448745	C	G	+	-0.0209348	0.111419	0.851061	0.117381	0.803545	1	385	1	0.97961	G	C	0.11738	C	G	+	-0.0132198	0.0882109	0.880914	0.0975051	0.667944	1	714	1	0.99317	G	C	0.097504
chr19:41349259	rs2431412	CYP2A6	downstream variant 500B	G	0.0863177	0.125	0.145	0.14566	0.13565	0.12228	0.14257	A	G	0.017567	0.13054	0.0549731	0.363494	0.109048	0.113437	A	G	+	0.0967733	0.106365	0.363494	0.135649	0.828165	0.999987	385	1	0.94303	G	A	0.13565	A	G	+	0.128322	0.0799755	0.109048	0.122284	0.862504	1	714	1	0.95972	G	A	0.12228
chr19:41349343	rs72549453	CYP2A6	downstream variant 500B	C	0.00596878	0.017	0.011	0.014116	0.0059691	0.01949	0.012214	T	C	0.0289892	-0.407963	0.186828	N/A	0.071153	0.204034	N/A	N/A	N/A	N/A	N/A	N/A	N/A	N/A	N/A	N/A	N/A	N/A	C	T	0.0059691	T	C	+	-0.381759	0.21124	0.071153	0.0194901	1	1	714	1	0.79479	C	T	0.01949
chr19:41349550	rs8192733	CYP2A6	utr variant 3 prime	C	0,4311 (C)	0,4830 (C)	0,4840 (C)	0,4378 (G)	0,4679 (G)	0,4914 (G)	0,4360 (G)	G	C	7.48162e-66	-0.59	0.0344227	4.53894e-15	5.20263e-27	2.17021e-22	G	C	+	-0.549863	0.0672807	4.53894e-15	0.532116	0.91888	0.999961	385	1	0.91994	G	C	0.46789	G	C	+	-0.574179	0.0511542	5.20263e-27	0.5086	1	0.99994	714	1	0.86987	G	C	0.4914
chr19:41349612	rs28399478	CYP2A6	utr variant 3 prime	T	0.0298439	0.016	0.027	N/A	N/A	0.013748	N/A	G	T	0.440637	-0.258052	0.334647	N/A	0.437287	N/A	N/A	N/A	N/A	N/A	N/A	N/A	N/A	N/A	N/A	N/A	N/A	N/A	N/A	N/A	N/A	G	T	+	-0.258052	0.332018	0.437287	0.0137479	1	1	714	1	0.45559	T	G	0.013748
chr19:41349640	rs7248240	CYP2A6	utr variant 3 prime	G	0,4426 (G)	0,4230 (C)	0,4680 (G)	0,4672 (G)	0,4522 (G)	0,4525 (C)	0,4398 (G)	G	C	0.0188243	0.098041	0.0417375	0.468491	0.0248631	0.401089	G	C	+	0.0611007	0.0841997	0.468491	0.547818	0.0636649	0.999953	385	1	0.80097	G	C	0.45218	G	C	+	0.132761	0.0590483	0.0248631	0.452533	0.596898	0.999954	714	1	0.79458	C	G	0.45254
chr19:41349759	rs6413474	CYP2A6	missense (Lys476Arg) = CYP2A6*21	C	0.00550964	0.013	0.005	0.021149	0.024286	0.02935	0.019172	T	C	1.38783e-10	0.745858	0.116228	7.82724e-05	1.39272e-05	0.005249	T	C	+	0.92128	0.230713	7.82724e-05	0.0242857	1	1	385	1	0.95702	C	T	0.024286	T	C	+	0.658926	0.150582	1.39272e-05	0.0293497	0.118899	1	714	1	0.93534	C	T	0.02935
chr19:41349978	rs2431413	CYP2A6	intron variant	G	0.135445	0.069	0.134	0.109	0.12722	0.10784	0.12174	A	G	3.23833e-29	0.657109	0.0585639	8.24058e-05	1.80665e-14	3.51056e-13	A	G	+	0.436618	0.10969	8.24058e-05	0.127223	1	0.999979	385	1	0.88254	G	A	0.12722	A	G	+	0.688532	0.0879439	1.80665e-14	0.107837	0.700132	0.99998	714	1	0.81577	G	A	0.10784
chr19:41350489	rs2002975	CYP2A6	intron variant	G	0.0619835	0.083	0.113	0.11368	0.1189	0.097389	0.11054	C	G	0.770059	0.0172397	0.05898	0.988158	0.893608	0.460635	C	G	+	-0.00161861	0.108984	0.988158	0.118901	1	1	385	1	0.98392	G	C	0.1189	C	G	+	-0.0117824	0.0880676	0.893608	0.0973867	0.667944	1	714	1	0.99797	G	C	0.097389
chr19:41350509	rs2002976	CYP2A6	intron variant	A	0.033517	0.069	0.091	0.08836	0.095125	0.075039	0.083146	G	A	0.15401	0.0947742	0.0664845	0.5479	0.341889	0.354276	G	A	+	0.0722469	0.120122	0.5479	0.0951254	0.767291	1	385	1	0.98228	A	G	0.095125	G	A	+	0.0954683	0.100378	0.341889	0.075042	0.41709	1	714	1	0.99091	A	G	0.075039
chr19:41350594	rs2002977	CYP2A6	synonymous codon	A	0.0725436	0.083	0.113	0.11381	0.11893	0.097437	0.11077	G	A	0.767015	0.0174729	0.0589741	0.989044	0.898181	0.460962	G	A	+	-0.00149755	0.108985	0.989044	0.118926	1	1	385	1	0.98385	A	G	0.11893	G	A	+	-0.0112694	0.0880381	0.898181	0.0974377	0.667944	1	714	1	0.99776	A	G	0.097437
chr19:41350615	rs28399462	CYP2A6	synonymous codon	A	0.0505051	0.022	0.011	0.020724	0.013818	0.019233	0.017494	G	A	2.60284e-13	1.07686	0.147242	0.00212401	3.2989e-07	1.62354e-05	G	A	+	0.996533	0.322132	0.00212401	0.0138181	1	1	385	1	0.83307	A	G	0.013818	G	A	+	0.999541	0.193897	3.2989e-07	0.0192327	1	1	714	1	0.9274	A	G	0.019233
chr19:41350664	rs1809810	CYP2A6	missense (Tyr392Phe) = CYP2A6*18	A	0.0114784	0.018	0.027	0.016058	0.016226	0.022031	0.0063212	A	T	5.23977e-09	-0.950156	0.162715	4.70803e-05	1.38517e-05	N/A	A	T	+	-1.21487	0.295073	4.70803e-05	0.983774	1	1	385	1	0.86979	A	T	0.016226	A	T	+	-0.840421	0.192005	1.38517e-05	0.977969	1	1	714	1	0.82395	A	T	0.022031
chr19:41350787	rs28399459	CYP2A6	intron variant	G	0.0119376	0.021	0.011	0.019476	0.013431	0.018965	0.015955	C	G	2.2266e-13	1.08228	0.147562	0.00244243	2.58219e-07	1.54841e-05	C	G	+	0.988631	0.324055	0.00244243	0.0134311	1	1	385	1	0.85561	G	C	0.013431	C	G	+	1.00878	0.193904	2.58219e-07	0.0189649	1	1	714	1	0.93914	G	C	0.018965
chr19:41350996	rs8192729	CYP2A6	intron variant	T	0.0642792	0.083	0.113	0.11367	0.11889	0.097339	0.11067	C	T	0.614152	0.0397823	0.0789089	0.986339	N/A	0.463481	C	T	+	-0.00186669	0.108948	0.986339	0.118895	1	1	385	0	0.9847	T	C	0.11889	N/A	N/A	N/A	N/A	N/A	N/A	N/A	N/A	N/A	N/A	N/A	N/A	T	C	0.097339
chr19:41351169	rs4803380	CYP2A6	intron variant	T	0.0463728	0.022	0.011	0.020542	0.013807	0.018993	0.017365	C	T	1.96551e-13	1.08176	0.147156	0.00213243	2.64296e-07	1.53526e-05	C	T	+	0.99374	0.321354	0.00213243	0.0138064	1	1	385	1	0.83735	T	C	0.013807	C	T	+	1.00788	0.193899	2.64296e-07	0.0189929	1	1	714	1	0.9381	T	C	0.018993
chr19:41351400	rs28399453	CYP2A6	intron variant	A	0.023416	0.057	0.081	0.075319	0.058396	0.060495	0.068583	G	A	6.41643e-06	-0.389708	0.086368	0.164851	0.00392797	0.000699746	G	A	+	-0.245473	0.176393	0.164851	0.0583957	0.629448	0.99999	385	1	0.77141	A	G	0.058396	G	A	+	-0.369796	0.127804	0.00392797	0.0604944	1	0.999986	714	1	0.713	A	G	0.060495
chr19:41351538	rs8192728	CYP2A6	intron variant	T	0.033517	0	0	N/A	0.0079508	0.011943	0.0069623	G	T	0.00105738	0.909288	0.277662	N/A	0.00101297	N/A	N/A	N/A	N/A	N/A	N/A	N/A	N/A	N/A	N/A	N/A	N/A	N/A	T	G	0.0079508	G	T	+	0.909288	0.275481	0.00101297	0.0119434	1	1	714	1	0.70173	T	G	0.011943
chr19:41351614	rs55971367	CYP2A6	intron variant	A	0.084022	0.061	0.027	0.02427	0.025028	0.032874	0.023334	G	A	0.261404	-0.136303	0.121365	0.970433	0.123795	0.943139	G	A	+	-0.00959846	0.258791	0.970433	0.0250272	1	1	385	1	0.78493	A	G	0.025028	G	A	+	-0.248673	0.161384	0.123795	0.0328741	0.5428	1	714	1	0.84629	A	G	0.032874
chr19:41351843	rs72549444	CYP2A6	intron variant	A	0.0472911	0.022	0.011	0.02058	0.013829	0.019	0.017372	G	A	1.90699e-13	1.0819	0.147094	0.00213219	2.60913e-07	1.50489e-05	G	A	+	0.992527	0.320958	0.00213219	0.0138286	1	1	385	1	0.838	A	G	0.013829	G	A	+	1.00822	0.193872	2.60913e-07	0.0189999	1	1	714	1	0.93798	A	G	0.019
chr19:41352263	rs4514794	CYP2A6	intron variant	G	0.0642792	0.083	0.113	0.11365	0.1189	0.097339	0.11061	T	G	0.617254	0.0394336	0.0789073	0.985518	N/A	0.46667	T	G	+	-0.00197878	0.108944	0.985518	0.118896	1	1	385	0	0.98507	G	T	0.1189	N/A	N/A	N/A	N/A	N/A	N/A	N/A	N/A	N/A	N/A	N/A	N/A	G	T	0.097339
chr19:41352762	rs4079369	CYP2A6	intron variant	C	0.108356	0.128	0.134	0.1461	0.14764	0.14498	0.13651	G	C	0.971797	0.0019662	0.055613	0.721708	0.71296	0.937156	G	C	+	-0.0379083	0.106352	0.721708	0.147639	0.838129	1	385	1	0.84469	C	G	0.14764	G	C	+	0.0291353	0.0791649	0.71296	0.144975	1	0.999978	714	1	0.8521	C	G	0.14498
chr19:41352840	rs1809811	CYP2A6	synonymous codon	A	0.0615243	0.082	0.113	0.11307	0.11857	0.094848	0.1104	G	A	0.599718	0.0312635	0.0595716	0.972067	0.849109	0.471148	G	A	+	0.00382646	0.109206	0.972067	0.118574	1	1	385	1	0.98238	A	G	0.11857	G	A	+	0.0171031	0.0898623	0.849109	0.0948466	0.384822	1	714	1	0.98936	A	G	0.094848
chr19:41352936	rs55925467	CYP2A6	synonymous codon	T	0.0119376	0.022	0.011	0.019656	0.013695	0.019001	0.016111	C	T	2.26703e-13	1.08086	0.147416	0.00261178	2.53019e-07	1.49743e-05	C	T	+	0.979071	0.323112	0.00261178	0.013695	1	1	385	1	0.84476	T	C	0.013695	C	T	+	1.00934	0.193865	2.53019e-07	0.0190013	1	1	714	1	0.93799	T	C	0.019001
chr19:41353107	rs56113850	CYP2A6	intron variant (top-SNP in meta)	C	0,4720 (C)	0,4090 (T)	0,4300 (T)	0,4396 (T)	0,4607 (T)	0,4463 (T)	0,4499 (T)	T	C	5.77406e-86	-0.65307	0.033235	2.77643e-17	4.56051e-45	8.75667e-19	T	C	+	-0.610044	0.0687321	2.77643e-17	0.539319	0.259795	0.999956	385	1	0.92139	T	C	0.46068	T	C	+	-0.698997	0.0461486	4.56051e-45	0.553735	0.495895	0.999966	714	1	0.93093	T	C	0.44626
chr19:41353338	rs56267346	CYP2A6	intron variant	G	0.261249	0.183	0.29	0.24743	0.26474	0.23487	0.25084	A	G	1.89777e-30	0.479288	0.0417914	5.82349e-05	6.0735e-16	1.3809e-12	A	G	+	0.324663	0.0798543	5.82349e-05	0.26474	0.794054	0.999977	385	1	0.92802	G	A	0.26474	A	G	+	0.507978	0.0613319	6.0735e-16	0.234866	0.835449	0.999972	714	1	0.90122	G	A	0.23487
chr19:41353411	rs56100930	CYP2A6	intron variant	T	0.056933	0.07	0.108	0.11371	0.11943	0.093115	0.11061	C	T	0.762651	0.01827	0.0604963	0.931474	0.94473	0.467338	C	T	+	-0.00935141	0.108677	0.931474	0.119436	0.810116	1	385	1	0.98067	T	C	0.11943	C	T	+	-0.00649469	0.0936494	0.94473	0.0931175	0.658385	1	714	1	0.87987	T	C	0.093115
chr19:41353849	rs2388868	CYP2A6	intron variant	C	0.364096	0.323	0.328	0.29355	0.29014	0.3425	0.30083	C	T	1.32054e-13	-0.303154	0.0409442	0.00260952	5.09763e-13	0.187401	C	T	+	-0.254579	0.0840086	0.00260952	0.709862	0.322463	0.999945	385	1	0.87553	C	T	0.29014	C	T	+	-0.409149	0.0555814	5.09763e-13	0.657498	0.0810028	0.99994	714	1	0.82933	C	T	0.3425
chr19:41353897	rs55921593	CYP2A6	intron variant	T	0.0114784	0.021	0.011	0.019494	0.013482	0.018985	0.015968	G	T	2.13556e-13	1.08167	0.147366	0.00246127	2.48791e-07	1.53203e-05	G	T	+	0.984157	0.322839	0.00246127	0.0134818	1	1	385	1	0.85856	T	G	0.013482	G	T	+	1.00982	0.193838	2.48791e-07	0.0189853	1	1	714	1	0.93894	T	G	0.018985
chr19:41354306	rs28399443	CYP2A6	intron variant	A	0.0105601	0.02	0.011	0.019421	0.013314	0.018782	0.015936	G	A	2.69486e-13	1.08496	0.148446	0.00248325	3.15063e-07	1.53025e-05	G	A	+	0.995226	0.326763	0.00248325	0.0133142	1	1	385	1	0.84886	A	G	0.013314	G	A	+	1.00968	0.195525	3.15063e-07	0.0187815	1	1	714	1	0.93373	A	G	0.018782
chr19:41354442	rs57607700	CYP2A6	intron variant	G	0.074	0.091	0.118	0.11717	0.12099	0.096484	0.11314	C	G	0.703452	0.02309	0.0606572	0.915407	0.865471	0.541457	C	G	+	-0.0115724	0.108874	0.915407	0.12099	0.813904	1	385	1	0.96754	G	C	0.12099	C	G	+	0.0159466	0.0940938	0.865471	0.0964846	1	1	714	1	0.86789	G	C	0.096484
chr19:41354458	rs28399442	CYP2A6	intron variant	A	0.0114784	0.021	0.011	0.019496	0.013483	0.018986	0.015972	C	A	2.12386e-13	1.08164	0.147347	0.00245551	2.48056e-07	1.5322e-05	C	A	+	0.984013	0.322715	0.00245551	0.013483	1	1	385	1	0.85909	A	C	0.013483	C	A	+	1.00991	0.193833	2.48056e-07	0.0189859	1	1	714	1	0.93894	A	C	0.018986
chr19:41354496	rs8192726	CYP2A6	intron variant	A	0.103765	0.077	0.151	0.10102	0.124	0.10824	0.11173	C	A	3.31872e-28	0.634003	0.0575702	4.77224e-05	1.05792e-12	6.79432e-14	C	A	+	0.437496	0.106345	4.77224e-05	0.123997	1	0.999987	385	1	0.94533	A	C	0.124	C	A	+	0.625922	0.0862665	1.05792e-12	0.10824	1	0.999983	714	1	0.86953	A	C	0.10824
chr19:41354533	rs1801272	CYP2A6	missense (Leu160His) = CYP2A6*2	T	0.0128558	0.032	0.022	0.013901	0.0094625	0.018754	0.017905	A	T	8.63884e-13	1.26667	0.177141	N/A	7.61885e-12	0.0141983	N/A	N/A	N/A	N/A	N/A	N/A	N/A	N/A	N/A	N/A	N/A	N/A	T	A	0.0094625	A	T	+	1.45097	0.208365	7.61885e-12	0.0187544	1	1	714	1	0.7871	T	A	0.018754
chr19:41354712	rs8192725	CYP2A6	intron variant	A	0.200184	0.219	0.134	0.1562	0.16309	0.16517	0.15318	A	G	1.00754e-31	-0.566331	0.0483221	1.97174e-09	9.07388e-18	1.01036e-06	A	G	+	-0.593103	0.0964508	1.97174e-09	0.836916	0.346434	0.99999	385	1	0.9552	A	G	0.16309	A	G	+	-0.572653	0.0649408	9.07388e-18	0.834827	0.133644	1	714	1	0.97848	A	G	0.16517
chr19:41355195	rs7250713	CYP2A6	intron variant	G	0.498623	0.427	0.371	0.37072	0.37728	0.39064	0.36371	G	C	5.43826e-24	-0.37165	0.0367915	5.2758e-06	3.5939e-15	1.76658e-05	G	C	+	-0.335898	0.0727138	5.2758e-06	0.622717	0.665288	0.999961	385	1	0.91424	G	C	0.37728	G	C	+	-0.40986	0.0509301	3.5939e-15	0.609352	0.0275169	0.999965	714	1	0.90814	G	C	0.39064
chr19:41355733	esv2663194	CYP2A6	3rd independent SNP in meta	?	N/A	N/A	N/A	0.034375	0.02897	0.038648	0.029472	G	DEL	3.34406e-23	1.08187	0.109039	0.000870743	4.1477e-16	5.16059e-06	G	<DEL>	+	0.781134	0.232763	0.000870743	0.0289706	1	1	385	1	0.81305	<DEL>	G	0.02897	G	-	+	1.17904	0.141505	4.1477e-16	0.0386479	0.294144	1	714	1	0.80166	-	G	0.038648
chr19:41356188	rs56283800	CYP2A6	synonymous codon	T	0.0661157	0.084	0.118	0.1151	0.11913	0.10196	0.11131	C	T	0.44424	0.0444718	0.058129	0.991304	0.625585	0.407309	C	T	+	0.00118884	0.109009	0.991304	0.119125	1	1	385	1	0.98308	T	C	0.11913	C	T	+	0.0418294	0.085687	0.625585	0.101958	1	1	714	1	0.98786	T	C	0.10196
chr19:41356246	rs28399435	CYP2A6	missense (Ser29Asn) = CYP2A6*14	T	0.0156107	0.037	0.027	0.012919	0.024113	0.019764	0.013126	C	T	0.191022	0.188635	0.144265	0.38501	0.136789	0.728587	C	T	+	0.207318	0.238377	0.38501	0.0241132	1	1	385	1	0.9549	T	C	0.024113	C	T	+	0.326906	0.219465	0.136789	0.0197642	1	1	714	1	0.76322	T	C	0.019764
chr19:41356281	rs1137115	CYP2A6	synonymous codon	T	0.210744	0.228	0.134	0.16056	0.16655	0.1674	0.15548	T	C	2.01734e-34	-0.582669	0.0476225	1.07488e-10	1.72768e-18	2.6692e-07	T	C	+	-0.626724	0.0943614	1.07488e-10	0.833455	0.587963	0.999984	385	1	0.94849	T	C	0.16655	T	C	+	-0.576241	0.063867	1.72768e-18	0.8326	0.0607575	1	714	1	0.98336	T	C	0.1674
chr19:41356310	rs8192720	CYP2A6	synonymous codon	A	0.0629017	0.005	0.016	0.032139	0.026361	0.043649	0.040573	G	A	0.685863	-0.0401468	0.0992562	0.740085	0.282387	0.0739837	G	A	+	-0.0782729	0.235773	0.740085	0.0263609	1	1	385	1	0.82539	A	G	0.026361	G	A	+	0.149598	0.139058	0.282387	0.043649	0.637294	1	714	1	0.87729	A	G	0.043649
chr19:41356379	rs28399433	CYP2A6	upstream variant 2KB = CYP2A6*9	C	0.133609	0.078	0.156	0.11409	0.13726	0.12084	0.12677	A	C	1.53502e-30	0.633265	0.0551293	1.05982e-05	1.74259e-14	1.72294e-13	A	C	+	0.452051	0.101256	1.05982e-05	0.137255	0.390014	1	385	1	0.91709	C	A	0.13726	A	C	+	0.643793	0.0821777	1.74259e-14	0.120839	0.72639	0.999973	714	1	0.86633	C	A	0.12084
chr19:41356918	rs147001205	CYP2A6	upstream variant 2KB	A	0.0110193	0.029	0.043	0.04007	0.043	0.030408	0.041591	G	A	0.486577	0.0699357	0.100517	0.345187	0.183971	0.522111	G	A	+	-0.173493	0.183564	0.345187	0.043	1	1	385	1	0.91326	A	G	0.043	G	A	+	0.208218	0.156562	0.183971	0.0304075	1	1	714	1	0.9553	A	G	0.030408
chr19:41357076	rs61663607	CYP2A6	upstream variant 2KB	C	0.129017	0.09	0.134	0.14724	0.1455	0.14563	0.1519	T	C	0.638861	0.0242374	0.0516467	0.890321	0.318195	0.78828	T	C	+	-0.0143828	0.104231	0.890321	0.145504	0.536896	1	385	1	0.94973	C	T	0.1455	T	C	+	0.0745485	0.074632	0.318195	0.145634	0.766037	1	714	1	0.94997	C	T	0.14563
chr19:41357344	rs150298687	CYP2A6	upstream variant 2KB	T	0.482094	0.423	0.457	0.41841	0.41829	0.43396	0.42184	T	C	6.28317e-22	-0.372608	0.0387133	0.000382427	2.67999e-23	0.277301	T	C	+	-0.27249	0.0760296	0.000382427	0.581711	1	0.999948	385	1	0.85153	T	C	0.41829	T	C	+	-0.551712	0.0535256	2.67999e-23	0.566038	0.403135	0.999962	714	1	0.79007	T	C	0.43396
chr19:41357457	rs67210567	CYP2A6	upstream variant 2KB	T	0.0123967	0.03	0.022	0.013303	0.007282	0.017999	0.016629	G	T	4.85627e-12	1.25448	0.181554	N/A	4.22248e-11	0.0168172	N/A	N/A	N/A	N/A	N/A	N/A	N/A	N/A	N/A	N/A	N/A	N/A	T	G	0.007282	G	T	+	1.42427	0.212523	4.22248e-11	0.0179995	1	1	714	1	0.78756	T	G	0.017999
chr19:41357493	rs4001923	CYP2A6	upstream variant 2KB	T	0.00964187	0.02	0.011	N/A	0.0086275	0.010368	0.0053821	C	T	0.0158457	0.717311	0.297337	N/A	0.0152826	N/A	N/A	N/A	N/A	N/A	N/A	N/A	N/A	N/A	N/A	N/A	N/A	N/A	T	C	0.0086275	C	T	+	0.717311	0.295001	0.0152826	0.0103676	1	1	714	1	0.7354	T	C	0.010368
chr19:41357620	rs7259706	CYP2A6	upstream variant 2KB	C	0.281451	0.305	0.226	0.22831	0.23693	0.26819	0.21891	C	T	2.81933e-41	-0.576264	0.0428242	1.48013e-10	5.41308e-24	3.93252e-08	C	T	+	-0.560853	0.0851202	1.48013e-10	0.763072	0.481072	0.999953	385	1	0.83854	C	T	0.23693	C	T	+	-0.596341	0.0568846	5.41308e-24	0.731808	0.341405	0.999955	714	1	0.87505	C	T	0.26819
chr19:41357632	rs7260629	CYP2A6	upstream variant 2KB	T	0.288797	0.314	0.274	0.22421	0.23324	0.27622	0.21682	T	G	8.14243e-44	-0.598008	0.0430779	9.03541e-11	5.7598e-26	3.10636e-08	T	G	+	-0.57722	0.0865364	9.03541e-11	0.766764	0.776551	0.999956	385	1	0.84119	T	G	0.23324	T	G	+	-0.624111	0.0568826	5.7598e-26	0.723778	0.512012	0.999958	714	1	0.85227	T	G	0.27622
chr19:41357795	rs111822043	CYP2A6	upstream variant 2KB	A	0.138659	0.232	0.231	0.22563	0.20355	0.20154	0.22016	T	A	4.99909e-20	-0.415722	0.0453645	0.0002715	7.65212e-11	1.16734e-07	T	A	+	-0.333326	0.0906882	0.0002715	0.203554	0.875695	0.999979	385	1	0.90207	A	T	0.20355	T	A	+	-0.430439	0.0651314	7.65212e-11	0.201538	0.353134	0.999975	714	1	0.88227	A	T	0.20154
chr19:41357910	rs57837628	CYP2A6	upstream variant 2KB	G	0,3884 (G)	0,4620 (A)	0,4520 (A)	0,4460 (A)	0,4743 (A)	0,4674 (A)	0,4588 (A)	A	G	5.37759e-69	-0.594722	0.0338763	2.3603e-16	1.04026e-35	3.41452e-15	A	G	+	-0.592917	0.0690639	2.3603e-16	0.525729	0.413981	0.999979	385	1	0.91077	A	G	0.47427	A	G	+	-0.628602	0.0476187	1.04026e-35	0.532578	0.367325	0.999964	714	1	0.9142	A	G	0.46743
chr19:41358202	rs141514526	CYP2A6	upstream variant 2KB	A	0.0583104	0.005	0.016	0.031978	0.025681	0.043256	0.040579	T	A	0.637631	-0.0468516	0.0994698	0.72925	0.323082	0.0741743	T	A	+	-0.0822218	0.237376	0.72925	0.0256808	1	1	385	1	0.8347	A	T	0.025681	T	A	+	0.137709	0.139263	0.323082	0.0432561	0.637294	0.999989	714	1	0.88145	A	T	0.043256
chr19:41358684	rs116810094	-	-	C	0.0633609	0.005	0.016	0.032163	0.026387	0.043712	0.040647	G	C	0.671427	-0.042097	0.0992408	0.744807	0.297847	0.0745189	G	C	+	-0.0768182	0.235833	0.744807	0.0263869	1	1	385	1	0.82535	C	G	0.026387	G	C	+	0.144861	0.139044	0.297847	0.0437115	0.637294	1	714	1	0.87624	C	G	0.043712
chr19:41359307	rs137939449	-	-	G	0.118916	0.086	0.129	0.14655	0.14442	0.14423	0.15121	T	G	0.669326	0.0222128	0.0520118	0.892808	0.353994	0.79757	T	G	+	-0.0141544	0.104971	0.892808	0.144419	0.53676	1	385	1	0.9433	G	T	0.14442	T	G	+	0.0698402	0.0753008	0.353994	0.144229	1	1	714	1	0.9432	G	T	0.14423
chr19:41359884	rs145952075	-	-	A	0.0257117	0.005	0	N/A	0.0053509	0.010305	0.003498	G	A	8.05959e-05	1.20592	0.305869	N/A	7.80127e-05	N/A	N/A	N/A	N/A	N/A	N/A	N/A	N/A	N/A	N/A	N/A	N/A	N/A	A	G	0.0053509	G	A	+	1.20592	0.303466	7.80127e-05	0.0103054	1	1	714	1	0.67234	A	G	0.010305
chr19:41359996	rs3875149	-	-	A	0.399908	0.342	0.317	0.31415	0.31608	0.34159	0.31502	A	G	1.63821e-24	-0.390026	0.0381685	3.08572e-07	4.65213e-16	0.000394048	A	G	+	-0.403442	0.0774191	3.08572e-07	0.68392	0.479601	0.999974	385	1	0.93233	A	G	0.31608	A	G	+	-0.432701	0.0520246	4.65213e-16	0.658415	0.0306549	0.999975	714	1	0.91829	A	G	0.34159
chr19:41360188	rs62108999	-	-	T	0.0146924	0.034	0.022	0.012916	0.024117	0.013685	0.011927	G	T	0.243466	0.188637	0.16173	0.385556	0.120915	0.61581	G	T	+	0.207057	0.23835	0.385556	0.0241169	1	1	385	1	0.95475	T	G	0.024117	G	T	+	0.451461	0.290736	0.120915	0.013685	1	1	714	1	0.63817	T	G	0.013685
chr19:41360205	rs11882754	-	-	G	0.0661157	0.084	0.118	0.11506	0.11914	0.1021	0.11123	A	G	0.451186	0.0437977	0.0581304	0.994778	0.631386	0.411621	A	G	+	0.000714063	0.10904	0.994778	0.119144	1	1	385	1	0.98297	G	A	0.11914	A	G	+	0.0411244	0.0856781	0.631386	0.102095	1	1	714	1	0.9862	G	A	0.1021
chr19:41360226	rs144846156	-	-	T	0.00642792	0.013	0.032	0.012264	0.0093662	0.029741	0.01334	C	T	0.00621122	-0.440912	0.161127	N/A	0.0224059	0.122347	N/A	N/A	N/A	N/A	N/A	N/A	N/A	N/A	N/A	N/A	N/A	N/A	T	C	0.0093662	C	T	+	-0.418155	0.182723	0.0224059	0.0297409	1	1	714	1	0.70172	T	C	0.029741
chr19:41360998	rs7245647	-	-	T	0.09045	0.082	0.113	0.11585	0.11948	0.094569	0.11202	C	T	0.343329	0.0563411	0.0594561	0.976524	0.454479	0.404311	C	T	+	0.00321176	0.10907	0.976524	0.119484	1	1	385	1	0.9799	T	C	0.11948	C	T	+	0.0675255	0.0902286	0.454479	0.094569	0.826788	1	714	1	0.93923	T	C	0.094569
chr19:41361274	rs140317732	-	-	A	0.0583104	0.005	0.016	0.032101	0.025799	0.043556	0.040718	G	A	0.653141	-0.044695	0.099454	0.737105	0.312652	0.0752887	G	A	+	-0.0797357	0.237355	0.737105	0.0257987	1	1	385	1	0.83264	A	G	0.025799	G	A	+	0.140793	0.139344	0.312652	0.0435563	0.637294	1	714	1	0.87556	A	G	0.043556
chr19:41361823	rs140955303	-	-	T	0.0156107	0.037	0.027	0.012916	0.024122	0.019759	0.011919	C	T	0.203755	0.185391	0.145871	0.384902	0.132989	0.616665	C	T	+	0.207366	0.238378	0.384902	0.0241218	1	1	385	1	0.95455	T	C	0.024122	C	T	+	0.330053	0.219427	0.132989	0.0197586	1	1	714	1	0.7636	T	C	0.019759
chr19:41361876	rs71358941	-	-	G	0.0238751	0.054	0.016	0.035427	0.02752	0.023425	0.040213	C	G	1.74937e-06	0.625982	0.130947	0.00144711	0.00301705	0.0240657	C	G	+	0.835947	0.260534	0.00144711	0.0275197	1	0.99999	385	1	0.66428	G	C	0.02752	C	G	+	0.599776	0.201514	0.00301705	0.0234245	1	1	714	1	0.71214	G	C	0.023425
chr19:41362293	rs113288603	-	none (2nd independent SNP in FINRISK)	T	0.124885	0.09	0.134	0.14717	0.14557	0.14572	0.15196	C	T	0.6628	0.0225288	0.0516655	0.89235	0.341398	0.784849	C	T	+	-0.0141195	0.104263	0.89235	0.145571	0.536896	1	385	1	0.94982	T	C	0.14557	C	T	+	0.0710921	0.0746725	0.341398	0.145717	0.766037	1	714	1	0.94829	T	C	0.14572
chr19:41362898	rs10404667	-	-	T	0.20753	0.23	0.134	0.16044	0.16661	0.16658	0.15484	T	C	1.39463e-34	-0.583746	0.0475941	1.1088e-10	1.11103e-18	2.93258e-07	T	C	+	-0.625218	0.0942072	1.1088e-10	0.83339	0.587963	0.999982	385	1	0.94969	T	C	0.16661	T	C	+	-0.577787	0.0636585	1.11103e-18	0.833417	0.0573456	1	714	1	0.99101	T	C	0.16658
chr19:41363301	rs4001921	-	-	C	0.184114	0.234	0.134	0.15916	0.16614	0.16947	0.15373	C	T	1.76404e-33	-0.575112	0.0476962	1.13001e-10	1.04139e-17	3.05005e-07	C	T	+	-0.625081	0.0942308	1.13001e-10	0.833859	0.712508	0.999979	385	1	0.95107	C	T	0.16614	C	T	+	-0.562613	0.0639266	1.04139e-17	0.830532	0.0824898	1	714	1	0.98127	C	T	0.16947
chr19:41363765	rs8102683	-	-	T	0.216713	0.227	0.134	0.16099	0.16668	0.17297	0.15567	T	C	8.93958e-17	-0.590072	0.0709384	1.10505e-10	N/A	3.18667e-07	T	C	+	-0.624557	0.0940996	1.10505e-10	0.833318	0.587963	0.999982	385	0	0.95072	T	C	0.16668	N/A	N/A	N/A	N/A	N/A	N/A	N/A	N/A	N/A	N/A	N/A	N/A	T	C	0.17297
chr19:41363871	rs147520532	-	-	T	0.00642792	0.013	0.032	0.012983	0.015284	0.0076065	0.008455	C	T	0.193022	-0.401671	0.308577	0.185651	N/A	N/A	C	T	+	-0.401671	0.30293	0.185651	0.0152845	1	1	385	1	0.92052	T	C	0.015284	N/A	N/A	N/A	N/A	N/A	N/A	N/A	N/A	N/A	N/A	N/A	N/A	T	C	0.0076065
chr19:41363873	rs11671041	-	-	C	0.0348944	0.061	0.027	0.021984	0.02109	0.03006	0.020493	A	C	0.225778	-0.156098	0.128868	0.855997	0.129185	0.978749	A	C	+	-0.0501689	0.276266	0.855997	0.0210897	1	1	385	1	0.7977	C	A	0.02109	A	C	+	-0.262171	0.172582	0.129185	0.0300602	0.478917	1	714	1	0.82033	C	A	0.03006
chr19:41363898	rs8105704	-	-	T	0.214417	0.224	0.134	0.15987	0.1663	0.16615	0.15421	T	C	1.69236e-34	-0.582552	0.0475576	1.1022e-10	1.29843e-18	3.00832e-07	T	C	+	-0.624856	0.0941387	1.1022e-10	0.833701	0.712508	0.999974	385	1	0.95161	T	C	0.1663	T	C	+	-0.575963	0.0635905	1.29843e-18	0.833852	0.057161	1	714	1	0.9941	T	C	0.16615
chr19:41364445	rs79784238	-	-	A	0.0587695	0.005	0.016	0.032145	0.026434	0.043021	0.040821	G	A	0.63572	-0.0470879	0.0994064	0.759131	0.337805	0.0759125	G	A	+	-0.0723776	0.235878	0.759131	0.0264336	1	1	385	1	0.82582	A	G	0.026434	G	A	+	0.133863	0.139563	0.337805	0.0430207	0.633155	1	714	1	0.88383	A	G	0.043021
chr19:41364928	rs7256108	-	-	G	0.0674931	0.086	0.118	0.11507	0.11919	0.10238	0.11123	T	G	0.439842	0.0449371	0.058174	0.999211	0.607062	0.412981	T	G	+	0.00010792	0.109081	0.999211	0.119191	1	1	385	1	0.98251	G	T	0.11919	T	G	+	0.0441431	0.0857977	0.607062	0.102385	1	1	714	1	0.98092	G	T	0.10238
chr19:41365069	rs77082826	-	-	G	0.0275482	0.044	0.022	0.01827	0.017817	0.022186	0.018562	T	G	0.12956	-0.21999	0.145127	0.792447	0.118817	0.585614	T	G	+	-0.0797746	0.302958	0.792447	0.0178169	1	1	385	1	0.75629	G	T	0.017817	T	G	+	-0.3122	0.199915	0.118817	0.0221855	1	1	714	1	0.7812	G	T	0.022186
chr19:41365095	rs7255443	-	-	T	0.0665748	0.086	0.118	0.11446	0.11756	0.10238	0.11092	C	T	0.495926	0.0398396	0.0585089	0.854321	0.609658	0.412854	C	T	+	-0.0204679	0.1114	0.854321	0.117566	0.803545	1	385	1	0.981	T	C	0.11756	C	T	+	0.0438237	0.0857958	0.609658	0.102375	1	1	714	1	0.98101	T	C	0.10238
chr19:41365350	rs7255616	-	-	T	0.0348944	0.071	0.097	0.088831	0.095168	0.078973	0.083568	A	T	0.0432917	0.132454	0.0655425	0.546991	0.0779901	0.301956	A	T	+	0.0724277	0.120149	0.546991	0.0951665	0.767291	1	385	1	0.9821	T	A	0.095168	A	T	+	0.171809	0.0973401	0.0779901	0.0789763	1	1	714	1	0.96981	T	A	0.078973
chr19:41365550	rs79468636	-	-	T	0.0587695	0.005	0.016	0.032157	0.02646	0.043011	0.040864	A	T	0.636442	-0.0469913	0.0994149	0.764736	0.339231	0.0760699	A	T	+	-0.070645	0.235891	0.764736	0.0264599	1	1	385	1	0.82561	T	A	0.02646	A	T	+	0.133514	0.13961	0.339231	0.0430111	0.633155	1	714	1	0.88348	T	A	0.043011
chr19:41366134	rs1496402	-	-	T	0.34068	0.318	0.269	0.30808	0.31218	0.31254	0.30741	T	A	2.46717e-23	-0.381123	0.0382954	7.20483e-07	2.27382e-15	0.000504235	T	A	+	-0.390497	0.0774745	7.20483e-07	0.687825	0.40894	0.999974	385	1	0.93893	T	A	0.31218	T	A	+	-0.424016	0.0522926	2.27382e-15	0.68746	0.0449262	0.999976	714	1	0.96506	T	A	0.31254
chr19:41366140	rs76171506	-	-	T	0.0592287	0.005	0.016	0.032162	0.026467	0.043005	0.040887	C	T	0.63679	-0.0469476	0.0994249	0.76741	0.340068	0.0762043	C	T	+	-0.0698255	0.235916	0.76741	0.0264678	1	1	385	1	0.8255	T	C	0.026467	C	T	+	0.13331	0.139639	0.340068	0.0430048	0.633155	1	714	1	0.88327	T	C	0.043005
chr19:41366928	rs8102900	-	-	G	0.38843	0.326	0.274	0.30941	0.31328	0.32336	0.30897	G	A	3.29786e-23	-0.38026	0.03832	6.31798e-07	3.62315e-15	0.000492033	G	A	+	-0.393078	0.0775746	6.31798e-07	0.686724	0.40894	0.999966	385	1	0.93448	G	A	0.31328	G	A	+	-0.420976	0.0523184	3.62315e-15	0.676643	0.0869961	0.999965	714	1	0.9548	G	A	0.32336
chr19:41367232	rs189080110	-	-	C	0.0128558	0.017	0.016	N/A	0.00065197	0.016157	0.00018267	A	C	0.275511	0.261916	0.240189	N/A	0.272103	N/A	N/A	N/A	N/A	N/A	N/A	N/A	N/A	N/A	N/A	N/A	N/A	N/A	C	A	0.00065197	A	C	+	0.261916	0.238301	0.272103	0.0161569	1	1	714	1	0.74093	C	A	0.016157
chr19:41367663	rs12610426	-	-	G	0.0592287	0.005	0.016	0.032182	0.026504	0.04299	0.040951	T	G	0.638787	-0.0466768	0.0994403	0.776459	0.342017	0.0766445	T	G	+	-0.0670427	0.23595	0.776459	0.0265043	1	1	385	1	0.82508	G	T	0.026504	T	G	+	0.132845	0.139714	0.342017	0.0429896	0.633155	1	714	1	0.88252	G	T	0.04299
chr19:41367769	rs12610432	-	-	T	0.236455	0.248	0.156	0.16724	0.17002	0.19096	0.15934	T	C	1.14091e-30	-0.544623	0.047307	1.2409e-10	9.59554e-16	9.76246e-07	T	C	+	-0.626232	0.0946244	1.2409e-10	0.829974	0.587219	0.999979	385	1	0.92989	T	C	0.17002	T	C	+	-0.516564	0.062823	9.59554e-16	0.809042	0.147781	0.999983	714	1	0.94766	T	C	0.19096
chr19:41367912	rs113639491	-	-	T	0.0665748	0.086	0.118	0.115	0.11916	0.10254	0.1111	G	T	0.444011	0.0445388	0.0581873	0.995745	0.607888	0.416417	G	T	+	-0.000582383	0.109148	0.995745	0.119155	1	1	385	1	0.98258	T	G	0.11916	G	T	+	0.044052	0.0858176	0.607888	0.102543	1	1	714	1	0.97918	T	G	0.10254
1 SNP position according to NCBI build 37 / hg19;
2 Global minor allele according to the Ensembl database (http://www.ensembl.org); minor allele highlighted in SNPs where the minor allele differs between various populations
3 Global minor allele frequency according to the Ensembl database (http://www.ensembl.org)
4 Minor allele frequency in the 1000Genomes EUR (European descent) sample (Ensembl)
5 Minor allele frequency in the 1000Genomes FIN (Finnish) sample (Ensembl)
6 Minor allele frequency in the large FINRISK data (N=19826)
7 Minor allele frequency in the FinnTwin sample
8 Minor allele frequency in the Young Finns Study sample
9 Minor allele frequency in the FINRISK2007 sample
10 Allele for which the beta is reported
11 Allele frequency for the coded allele
12 P-value from Hardy Weinberg Equilibrium test
13 1=imputed, 0=genotyped
14 Imputation quality score
[truncated: 15 more columns]
