# Supplementary material for: A Genome-Wide Association Study of a Biomarker of Nicotine Metabolism
Source: PLoS Genet. 2015 Sep 25;11(9):e1005498. doi: 10.1371/journal.pgen.1005498 (PMC4583245; doi:10.1371/journal.pgen.1005498)
Supplement: S4 Table — (XLSX) [file pgen.1005498.s013.xlsx]

## Sheet: S4_table
D'	rs6413474 (CYP2A6*21)	rs1809810 (CYP2A6*18)	rs1801272 (CYP2A6*2 )	rs28399435 (CYP2A6*14)	rs28399433 (CYP2A6*9)
rs56113850 (top-SNP in meta)	1.00	0.94	1.00	1.00	1.00
rs113288603 (2nd independent SNP)	1.00	1.00	1.00	1.00	1.00
esv2663194 (3rd independent SNP)	1.00	0.51	1.00	0.68	0.89
rs12461964 (4th independent SNP)	1.00	0.94	1.00	0.99	0.99
R2	rs6413474 (CYP2A6*21)	rs1809810 (CYP2A6*18)	rs1801272 (CYP2A6*2 )	rs28399435 (CYP2A6*14)	rs28399433 (CYP2A6*9)
rs56113850 (top-SNP in meta)	0.03	0.01	0.01	0.01	0.15
rs113288603 (2nd independent SNP)	0.00	0.00	0.00	0.00	0.02
esv2663194 (3rd independent SNP)	0.00	0.00	0.00	0.00	0.00
rs12461964 (4th independent SNP)	0.03	0.01	0.01	0.01	0.14
