# Supplementary material for: A Genome-Wide Association Study of a Biomarker of Nicotine Metabolism
Source: PLoS Genet. 2015 Sep 25;11(9):e1005498. doi: 10.1371/journal.pgen.1005498 (PMC4583245; doi:10.1371/journal.pgen.1005498)
Supplement: S5 Table — (XLSX) [file pgen.1005498.s014.xlsx]

## Sheet: S5_table
	META ANALYSIS			Conditioned on rs56113850
SNP	p-value	beta	se	p-value	beta	se
rs56113850 (top-SNP in meta)	5.77E-86	-0.653	0.033	N/A	N/A	N/A
rs113288603 (2nd independent SNP)	0.663	0.023	0.052	7.03e-25	-0.536	0.052
esv2663194 (3rd independent SNP)	3.34E-23	1.081	0.109	8.49e-20	0.910	0.010
rs12461964 (4th independent SNP)	3.66E-76	-0.608	0.033	1.22e-05	-0.259	0.059
rs6413474 (CYP2A6*21)	1.39e-10	0.746	0.116	5.25e-04	0.375	0.108
rs1809810 (CYP2A6*18)	5.24e-09	-0.950	0.163	2.84e-04	-0.542	0.149
rs1801272 (CYP2A6*2 )	8.64e-13	1.267	0.177	1.33e-06	0.789	0.163
rs28399435 (CYP2A6*14)	0.191	0.189	0.144	0.323	-0.133	0.135
rs28399433 (CYP2A6*9)	1.54e-30	0.633	0.055	5.28e-07	0.287	0.057
