# Supplementary material for: A Genome-Wide Association Study of a Biomarker of Nicotine Metabolism
Source: PLoS Genet. 2015 Sep 25;11(9):e1005498. doi: 10.1371/journal.pgen.1005498 (PMC4583245; doi:10.1371/journal.pgen.1005498)
Supplement: S6 Table — Analyses were done for 158 CpG sites and 719 SNPs on 19q13.2. Results are shown only for the 16 CpG sites for which an FDR corrected p-value below 0.05 (highlighted) was obtained. The 16 CpG sites have 173 SNPs significantly associating with them. (XLSX) [file pgen.1005498.s015.xlsx]

## Sheet: S6_table
	Minor allele frequency of among the 171 meQTL subjects	SNP callrate among the 171 meQTL subjects	FDR CORRECTED P-VALUES FROM meQTL ANALYSES
			Altogether 158 CpG sites and 719 SNPs were included in the meQTL analysis; results are shown only for the 16 CpG sites and 173 SNPs showing association; p<0.05 are highlighted in red
			(Three of the 719 SNPs (rs67210567, rs1801272, rs117824460) were monomorphic among the 171 individuals and were excluded from meQTL analyses)
			cg10742957	cg14206172	cg24068229	cg08551532	cg03807316	cg00478479	cg06399029	cg26441372	cg05508168	cg25923056	cg19493303	cg20630647	cg09274963	cg09848080	cg10564498	cg12722469
rs80277039	0.1205	0.97076	0.00703296	0.0254246	0.242244	0.998536	0.998536	0.998536	0.972413	0.952895	0.998536	0.998536	0.998536	0.998536	0.998536	0.998536	0.998536	0.998536
rs112574820	0.1212	0.964912	0.00456572	0.0207352	0.268327	0.998536	0.998536	0.998536	0.947851	0.977552	0.998536	0.998536	0.998536	0.998536	0.998536	0.998536	0.998536	0.998536
rs56238646	0.08228	0.923977	0.998536	0.998536	0.0222167	0.000523673	0.0164417	0.998536	0.950288	0.998536	0.998536	0.990196	0.998536	0.998536	0.998536	0.998536	0.998536	0.998536
rs147500579	0.0828	0.918129	0.998536	0.998536	0.0204304	0.000240275	0.0126882	0.998536	0.949777	0.998536	0.998536	0.993772	0.998536	0.998536	0.998536	0.998536	0.998536	0.998536
rs4803313	0.08176	0.929825	0.998536	0.998536	0.0216238	0.000523673	0.0179885	0.998536	0.947851	0.998536	0.998536	0.987531	0.998536	0.998536	0.998536	0.998536	0.998536	0.998536
rs145384759	0.08333	0.912281	0.998536	0.998536	0.0286056	0.000489258	0.0181991	0.998536	0.94565	0.998536	0.998536	0.981475	0.998536	0.998536	0.998536	0.998536	0.998536	0.998536
rs67393920	0.07647	0.994152	0.998536	0.998536	0.127393	0.00143454	0.109962	0.998536	0.630996	0.998536	0.998536	0.981475	0.998536	0.999755	0.998536	0.998536	0.998536	0.998536
rs113841557	0.07647	0.994152	0.998536	0.998536	0.127393	0.00143454	0.109962	0.998536	0.630996	0.998536	0.998536	0.981475	0.998536	0.999755	0.998536	0.998536	0.998536	0.998536
rs68037210	0.07647	0.994152	0.998536	0.998536	0.127393	0.00143454	0.109962	0.998536	0.630996	0.998536	0.998536	0.981475	0.998536	0.999755	0.998536	0.998536	0.998536	0.998536
rs138418725	0.07647	0.994152	0.998536	0.998536	0.127393	0.00143454	0.109962	0.998536	0.630996	0.998536	0.998536	0.981475	0.998536	0.999755	0.998536	0.998536	0.998536	0.998536
rs73042686	0.07647	0.994152	0.998536	0.998536	0.127393	0.00143454	0.109962	0.998536	0.630996	0.998536	0.998536	0.981475	0.998536	0.999755	0.998536	0.998536	0.998536	0.998536
rs181632051	0.07647	0.994152	0.998536	0.998536	0.127393	0.00143454	0.109962	0.998536	0.630996	0.998536	0.998536	0.981475	0.998536	0.999755	0.998536	0.998536	0.998536	0.998536
rs147054856	0.07647	0.994152	0.998536	0.998536	0.127393	0.00143454	0.109962	0.998536	0.630996	0.998536	0.998536	0.981475	0.998536	0.999755	0.998536	0.998536	0.998536	0.998536
rs142705727	0.06433	1	0.981475	0.998536	0.585828	0.00268842	0.158419	0.998536	0.933114	0.998536	0.998536	0.998536	0.998536	0.998536	0.998536	0.998536	0.998536	0.998536
rs56245956	0.06433	1	0.981475	0.998536	0.585828	0.00268842	0.158419	0.998536	0.933114	0.998536	0.998536	0.998536	0.998536	0.998536	0.998536	0.998536	0.998536	0.998536
rs144523396	0.06433	1	0.981475	0.998536	0.585828	0.00268842	0.158419	0.998536	0.933114	0.998536	0.998536	0.998536	0.998536	0.998536	0.998536	0.998536	0.998536	0.998536
rs139513643	0.06433	1	0.981475	0.998536	0.585828	0.00268842	0.158419	0.998536	0.933114	0.998536	0.998536	0.998536	0.998536	0.998536	0.998536	0.998536	0.998536	0.998536
rs149693500	0.06433	1	0.981475	0.998536	0.585828	0.00268842	0.158419	0.998536	0.933114	0.998536	0.998536	0.998536	0.998536	0.998536	0.998536	0.998536	0.998536	0.998536
rs189347225	0.06433	1	0.981475	0.998536	0.585828	0.00268842	0.158419	0.998536	0.933114	0.998536	0.998536	0.998536	0.998536	0.998536	0.998536	0.998536	0.998536	0.998536
rs147869937	0.06433	1	0.981475	0.998536	0.585828	0.00268842	0.158419	0.998536	0.933114	0.998536	0.998536	0.998536	0.998536	0.998536	0.998536	0.998536	0.998536	0.998536
rs144815416	0.06433	1	0.981475	0.998536	0.585828	0.00268842	0.158419	0.998536	0.933114	0.998536	0.998536	0.998536	0.998536	0.998536	0.998536	0.998536	0.998536	0.998536
rs191070943	0.06433	1	0.981475	0.998536	0.585828	0.00268842	0.158419	0.998536	0.933114	0.998536	0.998536	0.998536	0.998536	0.998536	0.998536	0.998536	0.998536	0.998536
rs142641416	0.06213	0.988304	0.977552	0.998536	0.583005	0.00606236	0.273514	0.998536	0.933114	0.998536	0.998536	0.998536	0.998536	0.998536	0.998536	0.998536	0.998536	0.998536
rs112935622	0.2206	0.994152	0.998536	0.998536	0.998536	0.998536	0.998536	0.918402	0.860317	0.0143082	0.998536	0.998536	0.998536	0.998536	0.998536	0.998536	0.998536	0.998536
rs62107049	0.2206	0.994152	0.998536	0.998536	0.998536	0.998536	0.998536	0.933114	0.837637	0.019754	0.998536	0.998536	0.998536	0.998536	0.998536	0.991123	0.998536	0.998536
rs10420988	0.2206	0.994152	0.998536	0.998536	0.998536	0.998536	0.998536	0.933114	0.837637	0.019754	0.998536	0.998536	0.998536	0.998536	0.998536	0.991123	0.998536	0.998536
rs62107050	0.2206	0.994152	0.998536	0.998536	0.998536	0.998536	0.998536	0.933114	0.837637	0.019754	0.998536	0.998536	0.998536	0.998536	0.998536	0.991123	0.998536	0.998536
rs113855880	0.09821	0.982456	0.998536	0.998536	0.998536	0.998536	0.998536	0.0286056	0.998536	4.38839e-06	0.998536	0.998536	0.998536	0.977552	0.837637	0.691456	0.998536	0.998536
rs11673605	0.09821	0.982456	0.998536	0.998536	0.998536	0.998536	0.998536	0.0286056	0.998536	4.38839e-06	0.998536	0.998536	0.998536	0.977552	0.837637	0.691456	0.998536	0.998536
rs4803345	0.06548	0.982456	0.978463	0.998536	0.543114	0.0122733	0.32067	0.998536	0.94565	0.998536	0.998536	0.998536	0.998536	0.998536	0.998536	0.998536	0.998536	0.998536
rs11670896	0.1012	0.982456	0.998536	0.998536	0.998536	0.998536	0.998536	0.0207352	0.998536	3.28883e-05	0.998536	0.998536	0.998536	0.978463	0.856508	0.758946	0.998536	0.998536
rs73050182	0.1012	0.982456	0.998536	0.998536	0.998536	0.998536	0.998536	0.0207352	0.998536	3.28883e-05	0.998536	0.998536	0.998536	0.978463	0.856508	0.758946	0.998536	0.998536
rs61733984	0.1012	0.982456	0.998536	0.998536	0.998536	0.998536	0.998536	0.0207352	0.998536	3.28883e-05	0.998536	0.998536	0.998536	0.978463	0.856508	0.758946	0.998536	0.998536
rs73051885	0.08788	0.964912	0.998536	0.998536	0.998536	0.998536	0.998536	0.0600834	0.86984	6.17285e-15	0.999648	0.998536	0.998536	0.998536	0.933114	0.998536	0.998536	0.998536
rs55658896	0.08788	0.964912	0.998536	0.998536	0.998536	0.998536	0.998536	0.0600834	0.86984	6.17285e-15	0.999648	0.998536	0.998536	0.998536	0.933114	0.998536	0.998536	0.998536
rs55736297	0.09697	0.964912	0.998536	0.998536	0.998536	0.998536	0.998536	0.216906	0.933114	7.27557e-17	0.998536	0.998536	0.998536	0.998536	0.745779	0.998536	0.998536	0.998536
rs8106578	0.08788	0.964912	0.998536	0.998536	0.998536	0.998536	0.998536	0.0600834	0.86984	6.17285e-15	0.999648	0.998536	0.998536	0.998536	0.933114	0.998536	0.998536	0.998536
rs7253575	0.09036	0.97076	0.998536	0.998536	0.998536	0.998536	0.998536	0.0598249	0.881231	1.82706e-15	0.998536	0.998536	0.993772	0.998536	0.913142	0.998536	0.998536	0.998536
rs11673027	0.09091	0.964912	0.998536	0.998536	0.998536	0.998536	0.998536	0.0631585	0.86984	2.19934e-15	0.998536	0.998536	0.995148	0.998536	0.922398	0.998536	0.998536	0.998536
rs73035918	0.09036	0.97076	0.998536	0.998536	0.998536	0.998536	0.998536	0.0598249	0.881231	1.82706e-15	0.998536	0.998536	0.993772	0.998536	0.913142	0.998536	0.998536	0.998536
rs73047963	0.2292	0.982456	0.998536	0.993772	0.998536	0.998536	0.998536	0.837637	0.00731138	0.981475	0.998536	0.998536	0.998536	0.998536	0.981475	0.999266	0.998536	0.998536
rs55815263	0.2292	0.982456	0.998536	0.993772	0.998536	0.998536	0.998536	0.837637	0.00731138	0.981475	0.998536	0.998536	0.998536	0.998536	0.981475	0.999266	0.998536	0.998536
rs73047967	0.2368	1	0.998536	0.998536	0.998536	0.998536	0.998536	0.911666	0.00808324	0.981475	0.998536	0.998536	0.998536	0.998536	0.998536	0.998536	0.998536	0.998536
rs2303728	0.2679	0.982456	0.998536	0.998536	0.998536	0.977552	0.998536	0.594501	0.0201452	0.981475	0.998536	0.998536	0.998536	0.998671	0.998536	0.998536	0.998536	0.998536
rs11667119	0.09091	0.964912	0.998536	0.998536	0.998536	0.998536	0.998536	0.0815384	0.86984	1.16708e-15	0.998536	0.998536	0.981475	0.998536	0.933114	0.998536	0.998536	0.998536
rs4802080	0.1265	0.97076	0.998536	0.998536	0.94565	0.994478	0.998536	0.981475	0.0314049	0.998536	0.998536	0.998536	0.998536	0.998536	0.998536	0.998536	0.998536	0.998536
rs55856492	0.09091	0.964912	0.998536	0.998536	0.998536	0.998536	0.998536	0.0815384	0.86984	1.16708e-15	0.998536	0.998536	0.981475	0.998536	0.933114	0.998536	0.998536	0.998536
rs2246761	0.2368	1	0.998536	0.998536	0.998536	0.998536	0.998536	0.911666	0.00808324	0.981475	0.998536	0.998536	0.998536	0.998536	0.998536	0.998536	0.998536	0.998536
rs2077407	0.09091	0.964912	0.998536	0.998536	0.998536	0.998536	0.998536	0.0815384	0.86984	1.16708e-15	0.998536	0.998536	0.981475	0.998536	0.933114	0.998536	0.998536	0.998536
rs4435368	0.09091	0.964912	0.998536	0.998536	0.998536	0.998536	0.998536	0.0815384	0.86984	1.16708e-15	0.998536	0.998536	0.981475	0.998536	0.933114	0.998536	0.998536	0.998536
rs4624303	0.09091	0.964912	0.998536	0.998536	0.998536	0.998536	0.998536	0.0815384	0.86984	1.16708e-15	0.998536	0.998536	0.981475	0.998536	0.933114	0.998536	0.998536	0.998536
rs113892385	0.2411	0.982456	0.998536	0.998536	0.998536	0.993772	0.998536	0.947851	0.00182017	0.933114	0.998536	0.998536	0.998536	0.998536	0.94565	0.998536	0.998536	0.998536
rs62107913	0.2411	0.982456	0.998536	0.998536	0.998536	0.993772	0.998536	0.947851	0.00182017	0.933114	0.998536	0.998536	0.998536	0.998536	0.94565	0.998536	0.998536	0.998536
rs1051481	0.2197	0.918129	0.880336	0.998536	0.998536	0.998536	0.998536	0.990799	0.0293721	0.932205	0.998536	0.998536	0.998536	0.998536	0.977552	0.998536	0.998536	0.998536
rs62107917	0.2229	0.918129	0.998536	0.998536	0.998536	0.990799	0.998536	0.977552	0.0187331	0.936715	0.998536	0.998536	0.998536	0.998536	0.821648	0.998536	0.998536	0.998536
rs34689418	0.1303	0.964912	0.998536	0.998536	0.998536	0.998536	0.998536	0.973765	0.998536	0.000262608	0.998536	0.998536	0.551394	0.998536	0.933114	0.998536	0.998536	0.998536
rs35735265	0.1303	0.964912	0.998536	0.998536	0.998536	0.998536	0.998536	0.973765	0.998536	0.000262608	0.998536	0.998536	0.551394	0.998536	0.933114	0.998536	0.998536	0.998536
rs35687546	0.1303	0.964912	0.998536	0.998536	0.998536	0.998536	0.998536	0.973765	0.998536	0.000262608	0.998536	0.998536	0.551394	0.998536	0.933114	0.998536	0.998536	0.998536
rs34547501	0.1355	0.97076	0.998536	0.998536	0.998536	0.998536	0.998536	0.86984	0.998536	2.57275e-05	0.998536	0.998536	0.758946	0.998536	0.933114	0.998536	0.998536	0.998536
rs35625703	0.1377	0.976608	0.998536	0.999648	0.998536	0.998536	0.998536	0.94565	0.981475	3.28883e-05	0.998536	0.998536	0.837637	0.998536	0.933114	0.999648	0.998536	0.998536
rs34433534	0.1377	0.976608	0.998536	0.999648	0.998536	0.998536	0.998536	0.94565	0.981475	3.28883e-05	0.998536	0.998536	0.837637	0.998536	0.933114	0.999648	0.998536	0.998536
rs34652347	0.1433	1	0.998536	0.998536	0.998536	0.998536	0.998536	0.97319	0.933114	0.000262608	0.998536	0.998536	0.614352	0.998536	0.933114	0.998536	0.998536	0.998536
rs12982615	0.1433	1	0.998536	0.998536	0.998536	0.998536	0.998536	0.97319	0.933114	0.000262608	0.998536	0.998536	0.614352	0.998536	0.933114	0.998536	0.998536	0.998536
rs12459415	0.1462	1	0.998536	0.998536	0.998536	0.998536	0.998536	0.962559	0.952507	0.00115933	0.998536	0.998536	0.462209	0.998536	0.94565	0.999648	0.998536	0.998536
rs11881578	0.1433	1	0.998536	0.998536	0.998536	0.998536	0.998536	0.97319	0.933114	0.000262608	0.998536	0.998536	0.614352	0.998536	0.933114	0.998536	0.998536	0.998536
rs34605579	0.1382	0.994152	0.998536	0.998536	0.998536	0.998536	0.998536	0.998536	0.974832	0.00268842	0.998536	0.998536	0.415537	0.998536	0.933114	0.998536	0.998536	0.998536
rs13343945	0.1412	0.994152	0.998536	0.998536	0.998536	0.998536	0.998536	0.998536	0.981475	0.010268	0.998536	0.998536	0.279851	0.998536	0.94565	0.999266	0.998536	0.998536
rs12975396	0.1382	0.994152	0.998536	0.998536	0.998536	0.998536	0.998536	0.998536	0.974832	0.00268842	0.998536	0.998536	0.415537	0.998536	0.933114	0.998536	0.998536	0.998536
rs35172225	0.1382	0.994152	0.998536	0.998536	0.998536	0.998536	0.998536	0.998536	0.974832	0.00268842	0.998536	0.998536	0.415537	0.998536	0.933114	0.998536	0.998536	0.998536
rs58429803	0.1382	0.994152	0.998536	0.998536	0.998536	0.998536	0.998536	0.998536	0.974832	0.00268842	0.998536	0.998536	0.415537	0.998536	0.933114	0.998536	0.998536	0.998536
rs7508466	0.1412	0.994152	0.998536	0.998536	0.998536	0.998536	0.998536	0.998536	0.981475	0.010268	0.998536	0.998536	0.279851	0.998536	0.94565	0.999266	0.998536	0.998536
rs8104739	0.1382	0.994152	0.998536	0.998536	0.998536	0.998536	0.998536	0.998536	0.974832	0.00268842	0.998536	0.998536	0.415537	0.998536	0.933114	0.998536	0.998536	0.998536
rs12984927	0.1331	0.988304	0.998536	0.998536	0.998536	0.998536	0.998536	0.947851	0.933114	0.000575299	0.998536	0.998536	0.239612	0.998536	0.933114	0.998536	0.995441	0.998536
rs7249805	0.1579	1	0.998536	0.998536	0.998536	0.998536	0.998536	0.998536	0.947851	0.0116422	0.998536	0.998536	0.0723492	0.998536	0.948398	0.998536	0.705968	0.977552
rs66599479	0.1579	1	0.998536	0.998536	0.998536	0.998536	0.998536	0.998536	0.947851	0.0116422	0.998536	0.998536	0.0723492	0.998536	0.948398	0.998536	0.705968	0.977552
rs66865752	0.1579	1	0.998536	0.998536	0.998536	0.998536	0.998536	0.998536	0.947851	0.0116422	0.998536	0.998536	0.0723492	0.998536	0.948398	0.998536	0.705968	0.977552
rs66743282	0.1538	0.988304	0.998536	0.998536	0.998536	0.998536	0.998536	0.998536	0.977552	0.016044	0.998536	0.998536	0.1027	0.998536	0.947851	0.998536	0.837637	0.998536
rs113273976	0.1538	0.988304	0.998536	0.998536	0.998536	0.998536	0.998536	0.998536	0.977552	0.016044	0.998536	0.998536	0.1027	0.998536	0.947851	0.998536	0.837637	0.998536
rs73047051	0.1272	0.988304	0.981475	0.998536	0.998536	0.981475	0.981475	0.837637	0.998536	0.0207609	0.998536	0.998536	0.0612138	0.998536	0.998536	0.998536	0.94565	0.977552
rs11665867	0.1647	0.994152	0.979522	0.998536	0.998536	0.998536	0.998536	0.998536	0.998536	0.0111218	0.998536	0.998536	0.0302927	0.998536	0.933114	0.998536	0.543114	0.933114
rs2279011	0.4854	1	0.414454	0.995441	0.998536	0.998536	0.998536	0.998536	0.998536	0.998536	0.947851	0.000568212	0.998536	0.999648	0.9703	0.664451	0.998536	0.998536
rs7254192	0.4854	1	0.414454	0.995441	0.998536	0.998536	0.998536	0.998536	0.998536	0.998536	0.947851	0.000568212	0.998536	0.999648	0.9703	0.664451	0.998536	0.998536
rs11672227	0.1647	0.994152	0.979522	0.998536	0.998536	0.998536	0.998536	0.998536	0.998536	0.0111218	0.998536	0.998536	0.0302927	0.998536	0.933114	0.998536	0.543114	0.933114
rs113322546	0.1647	0.994152	0.979522	0.998536	0.998536	0.998536	0.998536	0.998536	0.998536	0.0111218	0.998536	0.998536	0.0302927	0.998536	0.933114	0.998536	0.543114	0.933114
rs117044563	0.1265	0.994152	0.993772	0.998536	0.998536	0.981475	0.981475	0.821648	0.998536	0.019754	0.998536	0.998536	0.0617548	0.998536	0.998536	0.998536	0.94565	0.981475
rs77510272	0.04762	0.982456	0.998536	0.998536	0.98236	0.991886	0.977552	0.987227	0.998536	0.987926	0.0228514	0.998536	0.998536	0.998536	0.758946	0.880336	0.998536	0.998536
rs12973666	0.4854	1	0.414454	0.995441	0.998536	0.998536	0.998536	0.998536	0.998536	0.998536	0.947851	0.000568212	0.998536	0.999648	0.9703	0.664451	0.998536	0.998536
rs17726276	0.4854	1	0.414454	0.995441	0.998536	0.998536	0.998536	0.998536	0.998536	0.998536	0.947851	0.000568212	0.998536	0.999648	0.9703	0.664451	0.998536	0.998536
rs34842744	0.2882	0.994152	0.998536	0.977552	0.880911	0.998536	0.998536	0.999755	0.998536	0.900344	0.000547773	0.837637	0.111524	0.998536	0.981475	0.973765	0.998536	0.998536
rs2604911	0.2706	0.994152	0.998536	0.998536	0.933114	0.998536	0.998536	0.998536	0.998536	0.978463	0.000787422	0.856508	0.0986862	0.998536	0.933114	0.96891	0.998536	0.998536
rs73047068	0.1647	0.994152	0.979522	0.998536	0.998536	0.998536	0.998536	0.998536	0.998536	0.0111218	0.998536	0.998536	0.0302927	0.998536	0.933114	0.998536	0.543114	0.933114
rs2604910	0.2706	0.994152	0.998536	0.998536	0.933114	0.998536	0.998536	0.998536	0.998536	0.978463	0.000787422	0.856508	0.0986862	0.998536	0.933114	0.96891	0.998536	0.998536
rs2604909	0.2706	0.994152	0.998536	0.998536	0.933114	0.998536	0.998536	0.998536	0.998536	0.978463	0.000787422	0.856508	0.0986862	0.998536	0.933114	0.96891	0.998536	0.998536
rs73047073	0.1647	0.994152	0.979522	0.998536	0.998536	0.998536	0.998536	0.998536	0.998536	0.0111218	0.998536	0.998536	0.0302927	0.998536	0.933114	0.998536	0.543114	0.933114
rs73047085	0.1696	1	0.981475	0.998536	0.998536	0.998536	0.998536	0.998536	0.998536	0.00514671	0.998536	0.998536	0.0815384	0.998536	0.897145	0.998536	0.727596	0.947851
rs76403165	0.1696	1	0.981475	0.998536	0.998536	0.998536	0.998536	0.998536	0.998536	0.00514671	0.998536	0.998536	0.0815384	0.998536	0.897145	0.998536	0.727596	0.947851
rs76443752	0.1696	1	0.981475	0.998536	0.998536	0.998536	0.998536	0.998536	0.998536	0.00514671	0.998536	0.998536	0.0815384	0.998536	0.897145	0.998536	0.727596	0.947851
rs73047100	0.1696	1	0.981475	0.998536	0.998536	0.998536	0.998536	0.998536	0.998536	0.00514671	0.998536	0.998536	0.0815384	0.998536	0.897145	0.998536	0.727596	0.947851
rs112646411	0.1541	0.929825	0.977552	0.998536	0.998536	0.998536	0.998536	0.998536	0.998536	0.119936	0.998536	0.998536	0.0190813	0.998536	0.972413	0.998536	0.728635	0.977552
rs73048915	0.1519	0.923977	0.977552	0.998536	0.998536	0.998536	0.998536	0.998536	0.998536	0.101824	0.998536	0.998536	0.0207352	0.998536	0.977552	0.998536	0.726629	0.977552
rs113614917	0.1519	0.923977	0.977552	0.998536	0.998536	0.998536	0.998536	0.998536	0.998536	0.101824	0.998536	0.998536	0.0207352	0.998536	0.977552	0.998536	0.726629	0.977552
rs56041558	0.1519	0.923977	0.977552	0.998536	0.998536	0.998536	0.998536	0.998536	0.998536	0.101824	0.998536	0.998536	0.0207352	0.998536	0.977552	0.998536	0.726629	0.977552
rs73048925	0.1519	0.923977	0.977552	0.998536	0.998536	0.998536	0.998536	0.998536	0.998536	0.101824	0.998536	0.998536	0.0207352	0.998536	0.977552	0.998536	0.726629	0.977552
rs112004610	0.1519	0.923977	0.977552	0.998536	0.998536	0.998536	0.998536	0.998536	0.998536	0.101824	0.998536	0.998536	0.0207352	0.998536	0.977552	0.998536	0.726629	0.977552
rs34950672	0.09934	0.883041	0.998536	0.998536	0.933114	0.998536	0.947851	0.998536	0.998536	0.981475	0.000262608	0.173245	0.998536	0.998536	0.0439661	0.998536	0.837637	0.933114
rs145256949	0.22	0.877193	0.998536	0.998536	0.998536	0.998536	0.998536	0.998536	0.998536	0.487309	0.998536	0.605032	0.0307041	0.739912	0.998536	0.998536	0.933114	0.933114
rs7255471	0.2296	0.929825	0.998536	0.998536	0.998536	0.998536	0.998536	0.998536	0.998536	0.543114	0.998536	0.543623	0.0265544	0.933114	0.998536	0.998536	0.821648	0.86984
rs55978439	0.1981	0.900585	0.998536	0.999648	0.998536	0.998536	0.998536	0.998536	0.998536	0.478012	0.998536	0.745779	0.0187249	0.977552	0.998536	0.998536	0.675325	0.83971
rs2258380	0.211	0.900585	0.998536	0.998536	0.998536	0.998536	0.998536	0.981475	0.998536	0.302961	0.998536	0.966862	0.00335761	0.998536	0.998536	0.97319	0.589353	0.783671
rs144135542	0.191	0.842105	0.998536	0.998536	0.998536	0.998536	0.998536	0.991123	0.998536	0.341806	0.998536	0.998536	0.00944188	0.998536	0.998536	0.95536	0.933114	0.978463
rs111822043	0.202	0.883041	0.993772	0.998536	0.998536	0.998536	0.998536	0.981475	0.998536	0.269269	0.998536	0.998536	0.0237463	0.998536	0.570132	0.933114	0.933114	0.981475
rs148271756	0.1133	0.877193	0.998536	0.998536	0.998536	0.998536	0.998536	0.998536	0.998536	0.825055	0.998536	0.94565	0.039811	0.998536	0.969789	0.818694	0.962559	0.998536
rs112753292	0.1776	0.888889	0.998536	0.998536	0.998536	0.998536	0.998536	0.998536	0.998536	0.977552	0.998536	0.998536	0.00083339	0.998536	0.998536	0.966862	0.821648	0.998536
rs73048971	0.09494	0.923977	0.998536	0.998536	0.998536	0.998536	0.998536	0.705968	0.998536	0.247903	0.998536	0.977552	0.00247256	0.998536	0.921746	0.981475	0.532187	0.933114
rs73048976	0.2081	0.871345	0.998536	0.998536	0.998536	0.998536	0.998536	0.998536	0.998536	0.981475	0.998536	0.998536	0.0238449	0.998536	0.998536	0.998536	0.981475	0.998536
rs12462918	0.1385	0.865497	0.998536	0.998536	0.998536	0.998536	0.998536	0.998536	0.998536	0.933114	0.998536	0.933114	0.00102579	0.998536	0.962559	0.952703	0.559164	0.998536
rs4079370	0.1832	0.94152	0.998536	0.998536	0.998536	0.998536	0.998536	0.998536	0.998536	0.981475	0.998536	0.998536	6.76373e-05	0.998536	0.998536	0.881876	0.837637	0.998536
rs73032311	0.1832	0.94152	0.998536	0.998536	0.998536	0.998536	0.998536	0.998536	0.998536	0.981475	0.998536	0.998536	6.76373e-05	0.998536	0.998536	0.881876	0.837637	0.998536
rs73032316	0.1832	0.94152	0.998536	0.998536	0.998536	0.998536	0.998536	0.998536	0.998536	0.981475	0.998536	0.998536	6.76373e-05	0.998536	0.998536	0.881876	0.837637	0.998536
rs3815705	0.3515	0.964912	0.998536	0.998536	0.998536	0.998536	0.999279	0.962671	0.981475	0.998536	0.998536	0.998536	0.977552	0.999266	0.998536	0.0302927	0.998536	0.998536
rs3815706	0.1863	0.94152	0.998536	0.998536	0.998536	0.998536	0.998536	0.998536	0.998536	0.989374	0.998536	0.998536	0.000210096	0.998536	0.998536	0.821648	0.876841	0.998536
rs66882672	0.1667	0.947368	0.998536	0.998536	0.998536	0.998536	0.998536	0.998536	0.999279	0.933114	0.998536	0.950288	8.3645e-06	0.998536	0.998536	0.805522	0.152392	0.768897
rs67808403	0.1852	0.947368	0.998536	0.998536	0.998536	0.998536	0.998536	0.998536	0.998536	0.981475	0.998536	0.998536	9.23961e-05	0.998536	0.998536	0.86984	0.933114	0.998536
rs79809963	0.1852	0.947368	0.998536	0.998536	0.998536	0.998536	0.998536	0.998536	0.998536	0.981475	0.998536	0.998536	9.23961e-05	0.998536	0.998536	0.86984	0.933114	0.998536
rs76734307	0.1852	0.947368	0.998536	0.998536	0.998536	0.998536	0.998536	0.998536	0.998536	0.981475	0.998536	0.998536	9.23961e-05	0.998536	0.998536	0.86984	0.933114	0.998536
rs73032332	0.1852	0.947368	0.998536	0.998536	0.998536	0.998536	0.998536	0.998536	0.998536	0.981475	0.998536	0.998536	9.23961e-05	0.998536	0.998536	0.86984	0.933114	0.998536
rs115416981	0.1761	0.929825	0.998536	0.998536	0.998536	0.998536	0.998536	0.998536	0.998536	0.977552	0.998536	0.998536	3.97234e-05	0.998536	0.998536	0.783671	0.981475	0.998536
rs111895432	0.175	0.935673	0.998536	0.998536	0.998536	0.998536	0.998536	0.998536	0.998536	0.977552	0.998536	0.998536	3.28883e-05	0.998536	0.998536	0.758946	0.981475	0.998536
rs3875155	0.175	0.935673	0.998536	0.998536	0.998536	0.998536	0.998536	0.998536	0.998536	0.977552	0.998536	0.998536	3.28883e-05	0.998536	0.998536	0.758946	0.981475	0.998536
rs75058934	0.175	0.935673	0.998536	0.998536	0.998536	0.998536	0.998536	0.998536	0.998536	0.977552	0.998536	0.998536	3.28883e-05	0.998536	0.998536	0.758946	0.981475	0.998536
rs79614850	0.175	0.935673	0.998536	0.998536	0.998536	0.998536	0.998536	0.998536	0.998536	0.977552	0.998536	0.998536	3.28883e-05	0.998536	0.998536	0.758946	0.981475	0.998536
rs145402786	0.09434	0.929825	0.998536	0.998536	0.998536	0.998536	0.998536	0.418917	0.998536	0.175551	0.998536	0.998536	0.00431248	0.998536	0.933114	0.901684	0.762198	0.94565
rs74502074	0.175	0.935673	0.998536	0.998536	0.998536	0.998536	0.998536	0.998536	0.998536	0.977552	0.998536	0.998536	3.28883e-05	0.998536	0.998536	0.758946	0.981475	0.998536
rs113830576	0.175	0.935673	0.998536	0.998536	0.998536	0.998536	0.998536	0.998536	0.998536	0.977552	0.998536	0.998536	3.28883e-05	0.998536	0.998536	0.758946	0.981475	0.998536
rs12611183	0.175	0.935673	0.998536	0.998536	0.998536	0.998536	0.998536	0.998536	0.998536	0.977552	0.998536	0.998536	3.28883e-05	0.998536	0.998536	0.758946	0.981475	0.998536
rs76297159	0.175	0.935673	0.998536	0.998536	0.998536	0.998536	0.998536	0.998536	0.998536	0.977552	0.998536	0.998536	3.28883e-05	0.998536	0.998536	0.758946	0.981475	0.998536
rs12609982	0.175	0.935673	0.998536	0.998536	0.998536	0.998536	0.998536	0.998536	0.998536	0.977552	0.998536	0.998536	3.28883e-05	0.998536	0.998536	0.758946	0.981475	0.998536
rs12608615	0.175	0.935673	0.998536	0.998536	0.998536	0.998536	0.998536	0.998536	0.998536	0.977552	0.998536	0.998536	3.28883e-05	0.998536	0.998536	0.758946	0.981475	0.998536
rs12460054	0.1366	0.94152	0.998536	0.998536	0.998536	0.998536	0.998536	0.759429	0.999648	0.759429	0.998536	0.998536	1.3146e-05	0.998536	0.998536	0.559291	0.765712	0.981475
rs17726493	0.1821	0.947368	0.998536	0.998536	0.998536	0.998536	0.998999	0.998536	0.998536	0.998536	0.998536	0.998536	4.30255e-05	0.998536	0.998536	0.933114	0.981475	0.998536
rs55790533	0.1821	0.947368	0.998536	0.998536	0.998536	0.998536	0.998999	0.998536	0.998536	0.998536	0.998536	0.998536	4.30255e-05	0.998536	0.998536	0.933114	0.981475	0.998536
rs34724660	0.2055	0.953216	0.998536	0.998536	0.998536	0.998536	0.998536	0.933114	0.998536	0.998536	0.998536	0.998536	9.75044e-14	0.998536	0.998536	0.947851	0.998536	0.998536
rs78367667	0.2289	0.97076	0.998536	0.998536	0.998536	0.998536	0.998536	0.998536	0.998536	0.998536	0.998536	0.983779	5.51468e-13	0.998536	0.998536	0.998536	0.981475	0.981475
rs12461080	0.1994	0.982456	0.998536	0.998536	0.998536	0.998536	0.998536	0.998536	0.998536	0.998536	0.998536	0.998536	3.80139e-09	0.989611	0.998536	0.998536	0.998536	0.998536
rs34418474	0.2018	1	0.999755	0.998536	0.998536	0.999648	0.998536	0.998536	0.998536	0.998536	0.998536	0.998536	9.79329e-10	0.981475	0.998536	0.998536	0.998536	0.998536
rs12459860	0.2018	1	0.999755	0.998536	0.998536	0.999648	0.998536	0.998536	0.998536	0.998536	0.998536	0.998536	9.79329e-10	0.981475	0.998536	0.998536	0.998536	0.998536
rs12459233	0.2018	1	0.999755	0.998536	0.998536	0.999648	0.998536	0.998536	0.998536	0.998536	0.998536	0.998536	9.79329e-10	0.981475	0.998536	0.998536	0.998536	0.998536
rs35781447	0.2018	1	0.999755	0.998536	0.998536	0.999648	0.998536	0.998536	0.998536	0.998536	0.998536	0.998536	9.79329e-10	0.981475	0.998536	0.998536	0.998536	0.998536
rs12461727	0.1832	0.94152	0.998536	0.998536	0.998536	0.998536	0.998536	0.9703	0.998536	0.998536	0.981475	0.987926	7.19706e-08	0.90788	0.947906	0.998536	0.998536	0.998536
rs10407003	0.1793	0.847953	0.966862	0.981475	0.998536	0.998536	0.998536	0.978463	0.998536	0.42587	0.933114	0.998536	5.47333e-05	0.906424	0.998536	0.981475	0.998536	0.981475
rs73038475	0.2535	0.830409	0.998536	0.998536	0.998536	0.998536	0.998536	0.853873	0.998536	0.998536	0.998536	0.998536	0.993772	0.998536	0.998536	0.0152629	0.995441	0.998536
rs11083593	0.3538	1	0.998536	0.998536	0.998536	0.998536	0.998536	0.998536	0.998536	0.705968	0.987656	0.998536	0.981475	0.040385	0.716454	0.990799	0.998536	0.900344
rs55811526	0.3538	1	0.998536	0.998536	0.998536	0.998536	0.998536	0.998536	0.998536	0.705968	0.987656	0.998536	0.981475	0.040385	0.716454	0.990799	0.998536	0.900344
rs12975479	0.1821	0.947368	0.998536	0.998536	0.998536	0.998536	0.998536	0.998536	0.998536	0.998536	0.998536	0.995896	0.978463	0.0207352	0.933114	0.998536	0.675325	0.145714
rs10418990	0.4298	1	0.998536	0.998536	0.998536	0.998536	0.998536	0.998536	0.998536	0.543114	0.998536	0.998536	0.933114	0.0423788	0.933114	0.998536	0.998536	0.981475
rs4802101	0.4298	1	0.998536	0.998536	0.998536	0.998536	0.998536	0.998536	0.998536	0.543114	0.998536	0.998536	0.933114	0.0423788	0.933114	0.998536	0.998536	0.981475
rs2014141	0.4298	1	0.998536	0.998536	0.998536	0.998536	0.998536	0.998536	0.998536	0.543114	0.998536	0.998536	0.933114	0.0423788	0.933114	0.998536	0.998536	0.981475
rs6508964	0.4298	1	0.998536	0.998536	0.998536	0.998536	0.998536	0.998536	0.998536	0.543114	0.998536	0.998536	0.933114	0.0423788	0.933114	0.998536	0.998536	0.981475
rs188864339	0.1471	0.994152	0.998536	0.998536	0.998536	0.998536	0.998536	0.998536	0.998536	0.957272	0.998536	0.611976	0.998536	0.0451961	0.998536	0.998536	0.164365	0.705968
rs10412702	0.4294	0.994152	0.998536	0.998536	0.998536	0.998536	0.998536	0.998536	0.998536	0.543114	0.998536	0.998536	0.933114	0.0439661	0.933114	0.998536	0.998536	0.981475
rs4803417	0.4294	0.994152	0.998536	0.998536	0.998536	0.998536	0.998536	0.998536	0.998536	0.543114	0.998536	0.998536	0.933114	0.0439661	0.933114	0.998536	0.998536	0.981475
rs7255374	0.2164	1	0.998536	0.998536	0.998536	0.998536	0.998536	0.998536	0.998536	0.998536	0.998536	0.998536	0.981475	0.00226745	0.981475	0.998536	0.962559	0.653074
rs434606	0.2249	0.988304	0.998536	0.998536	0.998536	0.998536	0.998536	0.998536	0.998536	0.94565	0.675325	0.981475	0.998536	3.04913e-06	0.971733	0.998536	0.998536	0.999601
rs62120870	0.231	1	0.998536	0.998536	0.998536	0.998536	0.998536	0.998536	0.998536	0.900344	0.731836	0.993772	0.998536	4.38839e-06	0.981475	0.998536	0.998536	0.999648
rs17726861	0.231	1	0.998536	0.998536	0.998536	0.998536	0.998536	0.998536	0.998536	0.900344	0.731836	0.993772	0.998536	4.38839e-06	0.981475	0.998536	0.998536	0.999648
rs62120871	0.231	1	0.998536	0.998536	0.998536	0.998536	0.998536	0.998536	0.998536	0.900344	0.731836	0.993772	0.998536	4.38839e-06	0.981475	0.998536	0.998536	0.999648
rs17799942	0.231	1	0.998536	0.998536	0.998536	0.998536	0.998536	0.998536	0.998536	0.900344	0.731836	0.993772	0.998536	4.38839e-06	0.981475	0.998536	0.998536	0.999648
rs4803421	0.231	1	0.998536	0.998536	0.998536	0.998536	0.998536	0.998536	0.998536	0.900344	0.731836	0.993772	0.998536	4.38839e-06	0.981475	0.998536	0.998536	0.999648
rs4802105	0.231	1	0.998536	0.998536	0.998536	0.998536	0.998536	0.998536	0.998536	0.900344	0.731836	0.993772	0.998536	4.38839e-06	0.981475	0.998536	0.998536	0.999648
rs58788920	0.2292	0.982456	0.998536	0.998536	0.998536	0.998536	0.998536	0.998536	0.998536	0.933114	0.705968	0.998536	0.998536	1.35822e-05	0.981475	0.998536	0.998536	0.998536
rs58511716	0.2333	0.964912	0.998536	0.998536	0.998536	0.998536	0.998536	0.998536	0.998536	0.911666	0.795289	0.998536	0.998536	4.38839e-06	0.981475	0.998536	0.998536	0.998536
rs144280740	0.2308	0.912281	0.998536	0.998536	0.998536	0.998536	0.998536	0.998595	0.998536	0.918402	0.785196	0.998536	0.998536	9.85205e-06	0.977552	0.998536	0.998536	0.998536
rs10411012	0.4394	0.77193	0.978463	0.998536	0.998536	0.998536	0.998536	0.998536	0.998536	0.998536	0.998536	0.998536	0.1027	0.998536	0.998536	0.998536	1.91589e-16	8.06768e-13
