# Supplementary material for: A Genome-Wide Association Study of a Biomarker of Nicotine Metabolism
Source: PLoS Genet. 2015 Sep 25;11(9):e1005498. doi: 10.1371/journal.pgen.1005498 (PMC4583245; doi:10.1371/journal.pgen.1005498)
Supplement: S8 Table — The other 15 CpG sites highlighted in meQTL analyses did not show evidence of mediation. (XLSX) [file pgen.1005498.s017.xlsx]

## Sheet: CIT_summary
The R script provides a formal p-value for the 'Causal Model' (G→M→Y ),'Reactive Model' (G→Y→M), and a 'Causal Call' based on the former two p-values.
CIT showed that DNA methylation in one CpG site (tagged by cg08551532) mediates the genetic risk for NMR (FDR corrected p<0.05 highlighted in red).
	P-value for a causal model G→M→Y	P-value for a reactive model G→Y→M	FINAL CALL (1=causal, 2=reactive, 3=independent)
	cg08551532	cg08551532	cg08551532
rs80277039	0.774549	0.785491	3
rs112574820	0.829592	0.764068	3
rs56238646	0.0429925	0.105147	1
rs147500579	0.0403472	0.117497	1
rs4803313	0.0649522	0.116239	3
rs145384759	0.0453901	0.109437	1
rs67393920	0.0451011	0.172276	1
rs113841557	0.0729634	0.162048	3
rs68037210	0.0640713	0.162048	3
rs138418725	0.046604	0.191438	1
rs73042686	0.0612382	0.162048	3
rs181632051	0.137088	0.165924	3
rs147054856	0.0455798	0.162048	1
rs142705727	0.0885982	0.208712	3
rs56245956	0.0525183	0.208712	3
rs144523396	0.0633625	0.208712	3
rs139513643	0.0600147	0.208712	3
rs149693500	0.0360062	0.208712	1
rs189347225	0.152602	0.208712	3
rs147869937	0.0453906	0.208712	1
rs144815416	0.0848646	0.208712	3
rs191070943	0.101036	0.216495	3
rs142641416	0.0389667	0.218068	1
rs112935622	0.975591	0.999602	3
rs62107049	0.999247	0.999844	3
rs10420988	0.999979	0.999998	3
rs62107050	0.999709	1	3
rs113855880	0.982583	0.988217	3
rs11673605	0.971761	0.986	3
rs4803345	0.0597051	0.257132	3		LD (measured by D') between SNPs within the region highlighted in the CIT.
rs11670896	0.451187	0.716681	3
rs73050182	0.451187	0.750689	3
rs61733984	0.451187	0.732461	3
rs73051885	0.776192	0.463281	3
rs55658896	0.776192	0.463281	3
rs55736297	0.778094	0.472852	3
rs8106578	0.776192	0.463281	3
rs7253575	0.789535	0.476511	3
rs11673027	0.786613	0.473823	3
rs73035918	0.789535	0.476511	3
rs73047963	0.671847	0.487159	3
rs55815263	0.686516	0.487159	3
rs73047967	0.453654	0.361016	3
rs2303728	0.538938	0.492165	3
rs11667119	0.777213	0.493905	3
rs4802080	0.231729	0.39333	3
rs55856492	0.777213	0.493905	3
rs2246761	0.499224	0.361016	3
rs2077407	0.777213	0.493905	3
rs4435368	0.777213	0.493905	3
rs4624303	0.777213	0.493905	3
rs113892385	0.425842	0.450203	3
rs62107913	0.407447	0.456344	3
rs1051481	0.590261	0.943657	3
rs62107917	0.71096	0.896517	3
rs34689418	0.727507	0.667319	3
rs35735265	0.727507	0.667319	3
rs35687546	0.727507	0.667319	3
rs34547501	0.911941	0.682804	3
rs35625703	0.760095	0.553035	3
rs34433534	0.705118	0.553035	3
rs34652347	0.464379	0.940216	3
rs12982615	0.464379	0.979231	3
rs12459415	0.991085	0.990459	3
rs11881578	0.464379	0.915007	3
rs34605579	0.578732	0.883318	3
rs13343945	0.504518	0.994814	3
rs12975396	0.578732	0.859802	3		LD (measured by r2) between SNPs within the region highlighted in the CIT.
rs35172225	0.578732	0.845376	3
rs58429803	0.578732	0.906071	3
rs7508466	0.504518	0.987212	3
rs8104739	0.578732	0.897613	3
rs12984927	0.635323	0.794308	3
rs7249805	0.638388	0.941348	3
rs66599479	0.638388	0.987384	3
rs66865752	0.638388	0.976037	3
rs66743282	0.636897	0.999999	3
rs113273976	0.636897	0.99981	3
rs73047051	0.700715	0.862645	3
rs11665867	0.807742	0.939943	3
rs2279011	0.922409	0.696392	3
rs7254192	0.999969	0.696392	3
rs11672227	0.812006	0.979897	3
rs113322546	0.818294	0.877173	3
rs117044563	0.703282	0.948309	3
rs77510272	0.759592	0.997496	3
rs12973666	0.999388	0.696392	3
rs17726276	0.985901	0.696392	3
rs34842744	0.686131	0.601584	3
rs2604911	0.926745	0.638527	3
rs73047068	0.798616	0.885201	3
rs2604910	0.916201	0.638527	3
rs2604909	0.909643	0.638527	3
rs73047073	0.810975	0.954428	3
rs73047085	0.448591	0.700321	3
rs76403165	0.448591	0.616741	3
rs76443752	0.448591	0.750076	3
rs73047100	0.448591	0.586514	3
rs112646411	0.624051	0.604968	3
rs73048915	0.601705	0.684821	3
rs113614917	0.601705	0.684821	3
rs56041558	0.601705	0.684821	3
rs73048925	0.601705	0.684821	3
rs112004610	0.601705	0.684821	3
rs34950672	0.999133	0.990131	3
rs145256949	0.997261	0.939231	3
rs7255471	0.999161	0.973895	3
rs55978439	0.876617	0.705595	3
rs2258380	0.898867	0.610298	3
rs144135542	0.67898	0.395602	3
rs111822043	0.883931	0.578506	3
rs148271756	0.642405	0.434998	3
rs112753292	0.851675	0.592577	3
rs73048971	0.998559	0.999662	3
rs73048976	0.591677	0.358027	3
rs12462918	0.833573	0.737406	3
rs4079370	0.873559	0.592091	3
rs73032311	0.873559	0.592091	3
rs73032316	0.873559	0.592091	3
rs3815705	0.999997	1	3
rs3815706	0.951639	0.787634	3
rs66882672	0.791958	0.496473	3
rs67808403	0.870696	0.589094	3
rs79809963	0.870696	0.589094	3
rs76734307	0.870696	0.589094	3
rs73032332	0.870696	0.589094	3
rs115416981	0.960872	0.850522	3
rs111895432	0.950118	0.827812	3
rs3875155	0.950118	0.827812	3
rs75058934	0.950118	0.827812	3
rs79614850	0.950118	0.827812	3
rs145402786	0.988482	0.97928	3
rs74502074	0.950118	0.827812	3
rs113830576	0.950118	0.827812	3
rs12611183	0.950118	0.827812	3
rs76297159	0.950118	0.827812	3
rs12609982	0.950118	0.827812	3
rs12608615	0.950118	0.827812	3
rs12460054	0.913338	0.64538	3
rs17726493	0.996498	0.949376	3
rs55790533	0.990759	0.949376	3
rs34724660	0.961874	0.736468	3
rs78367667	0.982621	0.796132	3
rs12461080	0.987133	0.955771	3
rs34418474	0.999757	0.974602	3
rs12459860	0.999688	0.974602	3
rs12459233	0.99049	0.974602	3
rs35781447	0.99709	0.974602	3
rs12461727	0.986107	0.922552	3
rs10407003	0.617292	0.305611	3
rs73038475	0.850024	0.969243	3
rs11083593	0.654012	0.711395	3
rs55811526	0.654012	0.711395	3
rs12975479	0.999828	0.989348	3
rs10418990	0.984346	0.910576	3
rs4802101	0.980187	0.910576	3
rs2014141	0.991748	0.910576	3
rs6508964	0.970158	0.910576	3
rs188864339	0.793629	0.86519	3
rs10412702	0.966223	0.903639	3
rs4803417	0.992235	0.903639	3
rs7255374	0.999927	0.973378	3
rs434606	0.956348	0.673821	3
rs62120870	0.873238	0.864494	3
rs17726861	0.873238	0.864494	3
rs62120871	0.873238	0.864494	3
rs17799942	0.873238	0.864494	3
rs4803421	0.873238	0.864494	3
rs4802105	0.873238	0.864494	3
rs58788920	0.875175	0.873142	3
rs58511716	0.786291	0.803965	3
rs144280740	0.731321	0.750326	3
rs10411012	0.496838	0.999157	3

## Sheet: Causal_model
P-values for Causal model ('DNA methylation mediates the genetic risk for NMR') (FDR corrected p<0.05 highlighted in red)
	cg10742957	cg14206172	cg24068229	cg08551532	cg03807316	cg00478479	cg06399029	cg26441372	cg05508168	cg25923056	cg19493303	cg20630647	cg09274963	cg09848080	cg10564498	cg12722469
rs80277039	0.975356	0.907712	0.964526	0.774549	0.891168	0.999707	0.992983	0.565678	0.999788	0.988209	0.994981	0.801278	0.973865	0.99675	0.998834	0.924065
rs112574820	0.923715	0.939011	0.964228	0.829592	0.779852	0.995978	0.997427	0.613159	0.998682	0.995907	0.996945	0.793169	0.970894	0.999242	0.995631	0.954285
rs56238646	0.986756	0.954536	0.933546	0.0429925	0.19316	0.862799	0.962069	0.922614	0.989785	0.959771	0.937504	0.974732	0.801553	0.98901	0.954466	0.913401
rs147500579	0.961432	0.919288	0.906043	0.0403472	0.173433	0.914284	0.978687	0.932117	0.954164	0.947687	0.955538	0.993585	0.798395	0.938915	0.930399	0.974497
rs4803313	0.982937	0.982205	0.904663	0.0649522	0.150111	0.830201	0.945783	0.958509	0.985571	0.964359	0.966586	0.984535	0.804718	0.9676	0.887168	0.971298
rs145384759	0.984392	0.979335	0.950494	0.0453901	0.156833	0.913131	0.959003	0.974729	0.952383	0.92395	0.882557	0.979924	0.796741	0.977951	0.887801	0.924577
rs67393920	0.933408	0.972482	0.916721	0.0451011	0.273827	0.946951	0.972643	0.917184	0.997375	0.870773	0.999749	0.990145	0.964761	0.959752	0.966404	0.99946
rs113841557	0.984031	0.935715	0.920438	0.0729634	0.367929	0.94469	0.988663	0.917184	0.986242	0.870773	0.997309	0.999264	0.964761	0.887116	0.996708	0.948819
rs68037210	0.950254	0.935715	0.966411	0.0640713	0.29384	0.985334	0.968616	0.917184	0.992288	0.894767	0.999617	0.99882	0.964761	0.955846	0.969205	0.959721
rs138418725	0.93516	0.942813	0.927074	0.046604	0.340106	0.931627	0.963379	0.917184	0.999615	0.930044	0.994283	0.999418	0.964761	0.934924	0.942032	0.985405
rs73042686	0.946184	0.935715	0.942207	0.0612382	0.221672	0.946906	0.970599	0.964406	0.96721	0.897625	0.999078	0.999489	0.964761	0.991494	0.976203	0.982775
rs181632051	0.988243	0.982005	0.953127	0.137088	0.255209	0.983841	0.982679	0.917184	0.9939	0.900794	0.999902	0.990313	0.964761	0.940824	0.925327	0.984244
rs147054856	0.931428	0.946926	0.891251	0.0455798	0.312621	0.971497	0.979256	0.920017	0.99507	0.875865	0.997584	0.999294	0.964761	0.978215	0.979668	0.973359
rs142705727	0.927412	0.893808	0.928485	0.0885982	0.258698	0.995659	0.992217	0.822551	0.995321	0.960141	0.962141	0.999991	0.999175	0.961403	0.931941	0.97882
rs56245956	0.936488	0.937306	0.88088	0.0525183	0.245726	0.988349	0.96745	0.870428	0.993937	0.996172	0.999124	0.999912	0.999988	0.930427	0.906871	0.9899
rs144523396	0.941578	0.916099	0.929405	0.0633625	0.165683	0.969527	0.933214	0.798891	0.999774	0.980577	0.998948	0.997971	0.965817	0.959648	0.987974	0.995678
rs139513643	0.977247	0.885466	0.931877	0.0600147	0.224996	0.919732	0.997209	0.857221	0.998088	0.999864	0.996135	0.996019	0.999856	0.972977	0.942049	0.998998
rs149693500	0.89139	0.973554	0.94181	0.0360062	0.248989	0.990769	0.985133	0.795253	0.959319	0.927958	0.998616	0.99999	0.996095	0.980807	0.995094	0.931704
rs189347225	0.972406	0.944348	0.867796	0.152602	0.268508	0.998484	0.992927	0.775591	0.99527	0.99792	0.999542	0.999961	0.998113	0.924616	0.99038	0.997092
rs147869937	0.868945	0.926893	0.897555	0.0453906	0.305677	0.976939	0.985822	0.881229	0.988151	0.982317	0.999645	0.992824	0.999873	0.969821	0.9925	0.96721
rs144815416	0.890536	0.91134	0.929438	0.0848646	0.220123	0.934123	0.960917	0.921901	0.999928	0.997044	0.999409	0.99949	0.955903	0.950173	0.980674	0.978792
rs191070943	0.922791	0.885466	0.939945	0.101036	0.165683	0.952337	0.993373	0.853864	0.999963	0.998162	0.999986	0.99967	0.99918	0.968608	0.947739	0.978255
rs142641416	0.954327	0.890063	0.960795	0.0389667	0.342597	0.957895	0.96853	0.895095	0.998226	0.979808	0.999763	0.999959	0.999904	0.987161	0.945476	0.999864
rs112935622	0.995337	0.999863	0.994318	0.975591	0.992847	0.833764	0.96548	0.250525	0.996577	0.997568	0.990177	0.994782	0.999996	0.952172	0.995929	0.984386
rs62107049	0.963614	0.990103	0.943443	0.999247	0.981731	0.902229	0.865595	0.243464	0.99867	0.988751	0.999403	0.98992	0.999961	0.980016	0.976573	0.995968
rs10420988	0.959553	0.986161	0.989963	0.999979	0.968109	0.902229	0.865595	0.243464	0.99323	0.998847	0.998047	0.998835	0.999101	0.930964	0.989742	0.984428
rs62107050	0.996867	0.956513	0.96355	0.999709	0.991971	0.902229	0.865595	0.282827	0.995844	0.993795	0.999116	0.996669	0.999948	0.976247	0.998473	0.978517
rs113855880	0.999623	0.99658	0.970548	0.982583	0.935944	0.873032	0.978371	0.30353	0.991507	0.991541	0.999847	0.99966	0.999885	0.917888	0.997211	0.999144
rs11673605	0.991236	0.995754	0.986949	0.971761	0.937535	0.873032	0.94788	0.30353	0.992607	0.979237	0.999695	0.999996	0.999788	0.914991	0.999756	0.999101
rs4803345	0.869335	0.890001	0.90057	0.0597051	0.245652	0.960065	0.938447	0.871616	0.99816	0.98547	0.999709	0.99999	0.999734	0.980208	0.918968	0.999483
rs11670896	0.941973	0.868002	0.759018	0.451187	0.451187	0.770046	0.882737	0.451187	0.613349	0.900945	0.962057	0.942073	0.998509	0.856692	0.75144	0.755772
rs73050182	0.941973	0.868002	0.792673	0.451187	0.451187	0.770046	0.882737	0.451187	0.618058	0.852969	0.973511	0.98229	0.990935	0.856692	0.703952	0.774294
rs61733984	0.941973	0.868002	0.813383	0.451187	0.451187	0.770046	0.882737	0.451187	0.652787	0.941309	0.985277	0.943921	0.997005	0.856692	0.655108	0.755772
rs73051885	0.976077	0.985789	0.995864	0.776192	0.799504	0.888885	0.950765	0.84105	0.988653	0.97833	0.991593	0.970189	1	0.944989	0.966507	0.970054
rs55658896	0.972159	0.886035	0.99771	0.776192	0.722569	0.835584	0.958389	0.84105	0.992303	0.987902	0.992705	0.971134	0.999932	0.944989	0.998332	0.960944
rs55736297	0.983764	0.985318	0.999264	0.778094	0.773473	0.855806	0.954281	0.780858	0.958492	0.97569	0.999599	0.96622	0.999872	0.95181	0.997584	0.994507
rs8106578	0.988027	0.913582	0.99139	0.776192	0.722569	0.848574	0.995398	0.84105	0.996807	0.921918	0.992552	0.995773	0.999999	0.944989	0.987443	0.983802
rs7253575	0.984622	0.938098	0.999502	0.789535	0.792156	0.959899	0.973368	0.893485	0.976798	0.985301	0.987751	0.979519	0.999997	0.955854	0.918425	0.953637
rs11673027	0.998464	0.951722	0.992839	0.786613	0.756284	0.906061	0.916867	0.892594	0.998413	0.955497	0.988087	0.999491	1	0.952806	0.998297	0.975724
rs73035918	0.995591	0.94613	0.986081	0.789535	0.720654	0.938507	0.969371	0.893485	0.991912	0.990782	0.982988	0.999634	1	0.943129	0.966312	0.994204
rs73047963	0.965829	0.952607	0.994102	0.671847	0.990634	0.861056	0.991621	0.466102	0.960837	0.993798	0.999995	0.999895	0.999974	0.999968	0.998822	0.990472
rs55815263	0.951828	0.952607	0.991605	0.686516	0.986263	0.832313	0.976455	0.489733	0.965121	0.996124	0.999827	0.999946	0.999976	0.996479	0.965753	0.999201
rs73047967	0.944419	0.994532	0.993091	0.453654	0.912405	0.881444	0.929462	0.590716	0.997596	0.974869	0.999787	0.999638	0.999999	0.998719	0.999886	0.993884
rs2303728	0.998898	0.971739	0.997622	0.538938	0.825232	0.769876	0.971846	0.63301	0.924952	0.999997	0.999545	0.999998	1	0.997502	0.999997	0.999989
rs11667119	0.999256	0.997811	0.995959	0.777213	0.883284	0.871205	0.991319	0.92829	0.97005	0.991881	0.993399	0.996354	0.999999	0.981692	0.998878	0.996817
rs4802080	0.911438	0.961949	0.946424	0.231729	0.356228	0.98524	0.961713	0.999292	0.999993	0.98532	0.999861	0.994809	0.997503	0.99909	0.902348	0.971058
rs55856492	0.979113	0.983112	0.947663	0.777213	0.729719	0.923638	0.917783	0.92829	0.989792	0.973758	0.996952	0.985647	0.999999	0.981692	0.991251	0.995073
rs2246761	0.991831	0.980769	0.991808	0.499224	0.985062	0.964182	0.995362	0.589701	0.99017	0.999929	0.999975	0.996056	0.999976	0.999678	0.998974	0.996784
rs2077407	0.998432	0.991802	0.995874	0.777213	0.829346	0.904615	0.926435	0.92829	0.993069	0.986103	0.974642	0.972095	1	0.981692	0.989519	0.981227
rs4435368	0.997532	0.979616	0.998883	0.777213	0.869575	0.848547	0.98058	0.92829	0.994449	0.990869	0.92939	0.910492	0.999993	0.981692	0.991766	0.998679
rs4624303	0.997847	0.970738	0.982896	0.777213	0.827187	0.882673	0.928018	0.92829	0.984302	0.980217	0.950942	0.995041	1	0.981692	0.986592	0.959807
rs113892385	0.99647	0.996136	0.998255	0.425842	0.884792	0.861909	0.937883	0.519197	0.979554	0.999887	0.999294	0.999262	0.999839	0.999373	0.997869	0.981319
rs62107913	0.95523	0.999018	0.998255	0.407447	0.956798	0.85297	0.942768	0.459847	0.995823	0.999967	0.9977	0.999985	0.999925	0.998713	0.999992	0.998192
rs1051481	0.598493	0.878266	0.98538	0.590261	0.590261	0.590261	0.665755	0.590261	0.590261	0.770371	0.590261	0.590261	0.753301	0.708072	0.590261	0.758623
rs62107917	0.71096	0.965652	0.965251	0.71096	0.71096	0.71096	0.71096	0.71096	0.71096	0.823578	0.71096	0.71096	0.71096	0.907376	0.71096	0.71096
rs34689418	0.855663	0.975009	0.844694	0.727507	0.856691	0.99311	0.613345	0.515711	0.866034	0.857168	0.835567	0.85693	0.960333	0.894739	0.645159	0.577073
rs35735265	0.855663	0.975009	0.844694	0.727507	0.856691	0.99311	0.613345	0.515711	0.866034	0.857168	0.878457	0.861848	0.957354	0.894739	0.680161	0.577073
rs35687546	0.855663	0.975009	0.844694	0.727507	0.856691	0.99311	0.613345	0.515711	0.866034	0.857168	0.908274	0.847431	0.954837	0.894739	0.685957	0.590578
rs34547501	0.970316	0.984165	0.909061	0.911941	0.969488	0.943934	0.693579	0.414061	0.937731	0.973297	0.961977	0.992194	0.994976	0.984705	0.937164	0.992113
rs35625703	0.937701	0.937804	0.90042	0.760095	0.85185	0.896556	0.683936	0.427536	0.881003	0.93352	0.968452	0.997807	0.995841	0.923885	0.975363	0.964713
rs34433534	0.933058	0.975263	0.968583	0.705118	0.739707	0.896556	0.701369	0.427536	0.991251	0.93765	0.965826	0.99937	0.999264	0.945333	0.902029	0.953154
rs34652347	0.881586	0.918906	0.835721	0.464379	0.464379	0.736308	0.646439	0.464379	0.912424	0.832711	0.953266	0.946951	0.964454	0.951522	0.930573	0.804868
rs12982615	0.881586	0.918906	0.835721	0.464379	0.464379	0.736308	0.646439	0.464379	0.912424	0.799109	0.986044	0.96355	0.991881	0.951522	0.918106	0.873398
rs12459415	0.999628	0.998821	0.988444	0.991085	0.976743	0.860092	0.864208	0.376435	0.99948	0.984166	0.995593	0.999259	0.999487	0.998223	0.999987	0.999866
rs11881578	0.881586	0.918906	0.835721	0.464379	0.464379	0.736308	0.646439	0.464379	0.912424	0.792143	0.938714	0.942824	0.995692	0.951522	0.863145	0.824353
rs34605579	0.85868	0.981474	0.885449	0.578732	0.578732	0.793786	0.660322	0.578732	0.896121	0.829026	0.80496	0.578732	0.876431	0.91926	0.578732	0.680862
rs13343945	0.865539	0.924535	0.861632	0.504518	0.504518	0.80258	0.656576	0.504518	0.958392	0.643311	0.881511	0.867676	0.991528	0.950125	0.678648	0.687945
rs12975396	0.85868	0.981474	0.885449	0.578732	0.578732	0.793786	0.660322	0.578732	0.896121	0.829026	0.752742	0.578732	0.937039	0.91926	0.578732	0.680862
rs35172225	0.85868	0.981474	0.885449	0.578732	0.578732	0.793786	0.660322	0.578732	0.896121	0.829026	0.837008	0.578732	0.877721	0.91926	0.578732	0.680862
rs58429803	0.85868	0.981474	0.885449	0.578732	0.578732	0.793786	0.660322	0.578732	0.896121	0.829026	0.816058	0.578732	0.893041	0.91926	0.578732	0.680862
rs7508466	0.865539	0.924535	0.861632	0.504518	0.504518	0.80258	0.656576	0.504518	0.958392	0.643311	0.912881	0.828025	0.971242	0.950125	0.680938	0.687945
rs8104739	0.85868	0.981474	0.885449	0.578732	0.578732	0.793786	0.660322	0.578732	0.896121	0.829026	0.831027	0.578732	0.853449	0.91926	0.578732	0.680862
rs12984927	0.849764	0.867534	0.880135	0.635323	0.635323	0.681337	0.635323	0.635323	0.773141	0.865016	0.686529	0.635323	0.70851	0.942267	0.635323	0.690852
rs7249805	0.881211	0.834043	0.82021	0.638388	0.638388	0.638388	0.638388	0.638388	0.877174	0.638388	0.638388	0.638388	0.653206	0.94258	0.638388	0.670765
rs66599479	0.881211	0.834043	0.82021	0.638388	0.638388	0.638388	0.638388	0.638388	0.877174	0.638388	0.640831	0.638388	0.699873	0.94258	0.638388	0.670765
rs66865752	0.881211	0.834043	0.82021	0.638388	0.638388	0.638388	0.638388	0.638388	0.877174	0.638388	0.653156	0.638388	0.690758	0.94258	0.638388	0.670765
rs66743282	0.8805	0.837633	0.792859	0.636897	0.636897	0.636897	0.636897	0.636897	0.872029	0.636897	0.636897	0.636897	0.697706	0.937695	0.636897	0.663483
rs113273976	0.8805	0.837633	0.792859	0.636897	0.636897	0.636897	0.636897	0.636897	0.872029	0.636897	0.654835	0.636897	0.716087	0.937695	0.636897	0.663483
rs73047051	0.861554	0.954314	0.829334	0.700715	0.700715	0.700715	0.700715	0.700715	0.931838	0.700715	0.700715	0.749787	0.700715	0.996411	0.700715	0.700715
rs11665867	0.952379	0.995165	0.990071	0.807742	0.758186	0.944444	0.993799	0.348097	0.966131	0.992671	0.993102	0.999925	0.999991	0.928391	0.980863	0.978442
rs2279011	0.916732	0.976474	0.999879	0.922409	0.977788	0.99999	0.998383	0.844867	0.880804	0.960448	0.996685	0.999986	0.994876	0.935833	0.999164	0.99646
rs7254192	0.908368	0.923038	0.998763	0.999969	0.978851	0.999993	0.998095	0.893726	0.91167	0.932117	0.999372	0.999555	0.997912	0.967365	0.998932	0.996983
rs11672227	0.984537	0.999492	0.974836	0.812006	0.840537	0.942325	0.961551	0.348097	0.948289	0.998458	0.990086	0.995445	0.999791	0.99395	0.983433	0.984365
rs113322546	0.99981	0.99998	0.99884	0.818294	0.783524	0.962868	0.937655	0.348097	0.9745	0.994736	0.994835	0.976604	0.999072	0.935909	0.970053	0.986356
rs117044563	0.876977	0.955848	0.815101	0.703282	0.703282	0.703282	0.703282	0.703282	0.932481	0.703282	0.703282	0.7566	0.703282	0.999289	0.703282	0.703282
rs77510272	0.922505	0.838852	0.866267	0.759592	0.759592	0.759592	0.759592	0.759592	0.759592	0.759592	0.759592	0.759592	0.759592	0.930508	0.759592	0.776163
rs12973666	0.921183	0.919108	0.995178	0.999388	0.975165	0.999909	0.996807	0.882703	0.905262	0.982558	0.999997	0.999486	0.999988	0.876451	0.997651	0.995831
rs17726276	0.793816	0.988914	0.999278	0.985901	0.948995	0.999809	0.998352	0.923756	0.818384	0.959347	0.979847	0.999759	0.999973	0.95925	0.99807	0.950752
rs34842744	0.945316	0.962715	0.773413	0.686131	0.433956	0.930103	0.820033	0.433956	0.85828	0.852911	0.923528	0.975094	0.433956	0.915024	0.947837	0.993342
rs2604911	0.996163	0.966016	0.990137	0.926745	0.738298	0.999986	0.948962	0.610972	0.978587	0.929677	0.987108	1	0.537794	0.889923	0.999812	0.99948
rs73047068	0.994222	0.999818	0.988748	0.798616	0.881748	0.994351	0.962906	0.348097	0.959452	0.9988	0.959121	0.999982	0.999696	0.990589	0.965004	0.951863
rs2604910	0.961558	0.978511	0.927948	0.916201	0.762117	0.999999	0.964386	0.517841	0.98356	0.929677	0.996784	0.998128	0.527356	0.970415	0.999994	0.998272
rs2604909	0.998758	0.974687	0.989678	0.909643	0.754617	0.999993	0.990215	0.440235	0.988625	0.929677	0.993755	0.999458	0.459495	0.884781	0.99908	0.999684
rs73047073	0.998472	0.999953	0.981191	0.810975	0.821586	0.949315	0.979056	0.348097	0.996408	0.962863	0.99336	0.999	0.999162	0.963578	0.993282	0.989857
rs73047085	0.966373	0.992912	0.962165	0.448591	0.50409	0.766031	0.878693	0.404753	0.871717	0.994466	0.969597	0.999756	0.998044	0.978765	0.906957	0.958354
rs76403165	0.946536	0.997686	0.955238	0.448591	0.50409	0.729999	0.906874	0.404753	0.863041	0.998085	0.965699	0.947659	0.995161	0.978765	0.946244	0.94759
rs76443752	0.969876	0.989455	0.94934	0.448591	0.50409	0.792289	0.959047	0.404753	0.857634	0.968099	0.954282	0.998869	0.99872	0.989486	0.936354	0.92138
rs73047100	0.94926	0.969451	0.925067	0.448591	0.50409	0.740557	0.937604	0.404753	0.87058	0.987522	0.948174	0.997356	0.999734	0.978765	0.882386	0.911031
rs112646411	0.882206	0.954861	0.83036	0.624051	0.581125	0.698673	0.506198	0.5013	0.693335	0.761649	0.934913	0.875998	0.95977	0.813441	0.910454	0.772539
rs73048915	0.902116	0.940013	0.848439	0.601705	0.588481	0.75343	0.588481	0.588481	0.778282	0.710001	0.876907	0.588481	0.883322	0.836514	0.635674	0.588481
rs113614917	0.902116	0.940013	0.848439	0.601705	0.588481	0.75343	0.588481	0.588481	0.778282	0.710001	0.865805	0.588481	0.856836	0.836514	0.650682	0.588481
rs56041558	0.902116	0.940013	0.848439	0.601705	0.588481	0.75343	0.588481	0.588481	0.778282	0.710001	0.891171	0.588481	0.834706	0.836514	0.624421	0.588481
rs73048925	0.902116	0.940013	0.848439	0.601705	0.588481	0.75343	0.588481	0.588481	0.778282	0.710001	0.853156	0.588481	0.837523	0.836514	0.658326	0.588481
rs112004610	0.902116	0.940013	0.848439	0.601705	0.588481	0.75343	0.588481	0.588481	0.778282	0.710001	0.876064	0.588481	0.872149	0.836514	0.628451	0.588481
rs34950672	0.992732	0.968069	0.900796	0.999133	0.916723	0.997017	0.998676	0.999876	0.911636	0.91541	0.955622	0.996493	0.351624	0.994116	0.956207	0.965851
rs145256949	0.999761	0.973449	0.982029	0.997261	0.998027	0.93646	0.995532	0.440905	0.97256	0.919141	0.980333	0.997368	0.999996	0.996848	0.988693	0.991382
rs7255471	0.999752	0.999544	0.988646	0.999161	0.999992	0.968823	0.999969	0.306246	0.996115	0.94837	0.979655	0.997574	0.999934	0.98698	0.995731	0.999065
rs55978439	0.996436	0.985472	0.999581	0.876617	0.744503	0.942384	0.995534	0.374209	0.976715	0.984806	0.978466	0.991192	0.998921	0.929227	0.992171	0.978944
rs2258380	0.958749	0.984887	0.994861	0.898867	0.804838	0.84683	0.993808	0.342135	0.931011	0.989703	0.999628	0.999959	0.999999	0.9498	0.991306	0.994854
rs144135542	0.983353	0.999796	0.986474	0.67898	0.538468	0.852031	0.999668	0.27199	0.990837	0.967131	0.989633	0.999769	0.999976	0.880087	0.981965	0.978967
rs111822043	0.994125	0.987478	0.960178	0.883931	0.731287	0.877656	0.996675	0.208531	0.970458	0.967785	0.999313	0.996393	0.999991	0.900496	0.955843	0.982951
rs148271756	0.991167	0.99583	0.999974	0.642405	0.921046	0.909093	0.996937	0.633244	0.880065	0.998686	0.984271	0.999969	0.999939	0.956686	0.990439	0.999713
rs112753292	0.99659	0.988832	0.998274	0.851675	0.634843	0.963242	0.991815	0.475327	0.985542	0.967601	0.9997	0.999825	0.886493	0.989095	0.975865	0.975934
rs73048971	0.989935	0.977768	0.993054	0.998559	0.941652	0.985932	0.967353	0.396916	0.954506	0.898642	0.964637	0.999795	0.993192	0.923252	0.918599	0.948796
rs73048976	0.994025	0.999056	0.989935	0.591677	0.503536	0.911354	0.993512	0.395181	0.977565	0.874215	0.998784	0.999999	0.995169	0.879523	0.941135	0.994597
rs12462918	0.904819	0.910109	0.957146	0.833573	0.547103	0.948629	0.820044	0.547103	0.665206	0.584946	0.902893	0.6748	0.888952	0.999583	0.585419	0.566177
rs4079370	0.994828	0.985982	0.990881	0.873559	0.659204	0.993062	0.987256	0.469387	0.99792	0.999346	0.999992	0.999078	0.935177	0.834054	0.980275	0.988278
rs73032311	0.992608	0.987455	0.999862	0.873559	0.809896	0.96925	0.997505	0.570536	0.999121	0.988705	0.999356	0.986796	0.867921	0.872779	0.965234	0.998536
rs73032316	0.993195	0.999406	0.965285	0.873559	0.742663	0.979439	0.994086	0.446442	0.999815	0.982908	0.999091	0.999991	0.779173	0.883352	0.99498	0.995907
rs3815705	0.99751	0.999546	0.997729	0.999997	0.99997	0.992844	0.947344	0.868508	0.999864	0.988596	0.905329	0.999339	0.997632	0.932859	0.999565	0.998875
rs3815706	0.99372	0.994143	0.998319	0.951639	0.922375	0.998406	0.995709	0.526556	0.974348	0.988007	0.998573	0.999995	0.954613	0.858912	0.988741	0.996667
rs66882672	0.993525	0.96688	0.989522	0.791958	0.743761	0.948202	0.991087	0.424275	0.936862	0.984154	0.998862	0.999993	0.981989	0.866203	0.981581	0.976357
rs67808403	0.995048	0.940251	0.997246	0.870696	0.749494	0.974276	0.965404	0.432637	0.999512	0.986704	0.984715	0.999617	0.912806	0.871478	0.995565	0.975906
rs79809963	0.998547	0.961027	0.998307	0.870696	0.813119	0.991012	0.989129	0.437985	0.996094	0.984284	0.993901	0.999158	0.81127	0.837774	0.967458	0.98483
rs76734307	0.967012	0.996986	0.960894	0.870696	0.802003	0.953849	0.994229	0.507052	0.995828	0.971092	0.983425	0.999896	0.81127	0.808288	0.980341	0.997419
rs73032332	0.993561	0.997673	0.999462	0.870696	0.741955	0.982596	0.946236	0.456963	0.978222	0.99528	0.997458	0.999996	0.884771	0.875216	0.988855	0.983322
rs115416981	0.914983	0.989794	0.958201	0.960872	0.989612	0.911115	0.95752	0.259082	0.993353	0.944357	0.987007	0.999248	0.445208	0.957779	0.97776	0.985098
rs111895432	0.879605	0.909809	0.964254	0.950118	0.992599	0.903103	0.987333	0.480419	0.996307	0.989471	0.99901	0.999398	0.487993	0.932017	0.933868	0.947549
rs3875155	0.906961	0.901684	0.940957	0.950118	0.991037	0.881035	0.905192	0.233016	0.973674	0.918096	0.997732	0.999584	0.432416	0.932017	0.978155	0.989314
rs75058934	0.910588	0.965476	0.993882	0.950118	0.999185	0.826348	0.911569	0.283978	0.92412	0.9593	0.996319	0.997019	0.437854	0.932017	0.938794	0.976063
rs79614850	0.939763	0.948256	0.998413	0.950118	0.979944	0.8601	0.905192	0.226722	0.927744	0.977722	0.99851	0.997328	0.362906	0.932017	0.985912	0.986355
rs145402786	0.98485	0.966227	0.990219	0.988482	0.936151	0.840728	0.998514	0.38459	0.991873	0.909941	0.994328	0.999333	0.990597	0.853002	0.953619	0.914731
rs74502074	0.965941	0.93212	0.983457	0.950118	0.969922	0.842989	0.939902	0.396425	0.922563	0.935117	0.994775	0.999903	0.460571	0.932017	0.983064	0.920733
rs113830576	0.896398	0.906032	0.930435	0.950118	0.973875	0.852321	0.956549	0.483598	0.938186	0.918096	0.995886	0.995191	0.473802	0.932017	0.981966	0.987132
rs12611183	0.973411	0.89497	0.938144	0.950118	0.973998	0.826348	0.908929	0.407945	0.982497	0.937446	0.999199	0.999361	0.403754	0.932017	0.962355	0.937809
rs76297159	0.921419	0.905613	0.990414	0.950118	0.986399	0.932617	0.914106	0.346051	0.915957	0.990838	0.999655	0.999923	0.476884	0.932017	0.959353	0.935399
rs12609982	0.960009	0.936179	0.930435	0.950118	0.966335	0.885922	0.982671	0.444055	0.962817	0.945303	0.999794	0.997079	0.444362	0.932017	0.976067	0.956798
rs12608615	0.90046	0.941395	0.985673	0.950118	0.993525	0.874206	0.905192	0.406794	0.958373	0.951944	0.99954	0.999735	0.482543	0.932017	0.981003	0.967012
rs12460054	0.969792	0.998825	0.992585	0.913338	0.958114	0.897561	0.999837	0.261712	0.991855	0.993745	0.999994	0.999935	0.388354	0.908547	0.980617	0.965419
rs17726493	0.961389	0.962446	0.984667	0.996498	0.984331	0.988086	0.9264	0.58784	0.953038	0.983071	0.998917	0.997274	0.518887	0.90364	0.958482	0.996552
rs55790533	0.963656	0.943614	0.987	0.990759	0.987328	0.988086	0.907993	0.432453	0.949715	0.988283	0.995811	0.9983	0.508611	0.908311	0.906265	0.969133
rs34724660	0.991732	0.997328	0.976232	0.961874	0.978449	0.815166	0.999432	0.606636	0.99679	0.953956	1	0.998657	0.999534	0.969237	0.992959	0.991215
rs78367667	0.993256	0.968076	0.999695	0.982621	0.993979	0.969986	0.998505	0.909937	0.999985	0.999681	0.999963	0.99407	0.995198	0.984562	0.984464	0.99128
rs12461080	0.956105	0.998007	0.994462	0.987133	0.999937	0.909529	0.993013	0.533644	0.969406	0.995831	0.999841	0.991925	0.95486	0.967155	0.991517	0.983795
rs34418474	0.995159	0.990644	0.983425	0.999757	0.999979	0.939174	0.99796	0.518342	0.91031	0.991646	0.999945	0.994859	0.949931	0.998167	0.999346	0.992908
rs12459860	0.994435	0.990644	0.995149	0.999688	0.998928	0.966133	0.997612	0.518342	0.981034	0.996774	0.999656	0.999775	0.894863	0.998167	0.997939	0.993749
rs12459233	0.999697	0.995195	0.983425	0.99049	0.999998	0.855706	0.978956	0.518342	0.919843	0.997981	0.999872	0.999127	0.99313	0.998167	0.998798	0.99999
rs35781447	0.996087	0.994609	0.987908	0.99709	0.999982	0.888514	0.988375	0.53288	0.933919	0.983615	0.999471	0.99651	0.998228	0.998167	0.994336	0.988941
rs12461727	0.969737	0.9983	0.982018	0.986107	0.999693	0.879378	0.997837	0.440684	0.985296	0.997814	0.999985	0.996373	0.998723	0.995388	0.999692	0.998875
rs10407003	0.990502	0.970305	0.90438	0.617292	0.879054	0.882642	0.995838	0.418943	0.913377	0.920848	0.999995	0.999931	0.979965	0.883263	0.967436	0.991973
rs73038475	0.671	0.856013	0.934297	0.850024	0.7914	0.605552	0.594635	0.794767	0.526334	0.959028	0.520844	0.805014	0.755968	0.664268	0.866605	0.802428
rs11083593	0.978984	0.936793	0.864883	0.654012	0.654012	0.676733	0.654012	0.654012	0.654012	0.654012	0.654012	0.768768	0.874829	0.838458	0.654012	0.654012
rs55811526	0.978984	0.936793	0.864883	0.654012	0.654012	0.676733	0.654012	0.654012	0.654012	0.654012	0.654012	0.80377	0.784531	0.838458	0.654012	0.654012
rs12975479	0.981513	0.987469	0.970832	0.999828	0.999995	0.992242	0.925192	0.975202	0.998343	0.95052	0.651809	0.493767	0.39462	0.993834	0.860803	0.891587
rs10418990	0.99828	0.999125	0.993999	0.984346	0.922185	0.99618	0.978936	0.490937	0.978049	0.97421	0.999767	0.997568	0.998147	0.995828	0.991821	0.995286
rs4802101	0.999764	0.961876	0.990171	0.980187	0.995617	0.965929	0.998001	0.570043	0.986927	0.999986	0.995442	0.99999	0.998508	0.998985	0.999837	0.988533
rs2014141	0.992562	0.99963	0.986566	0.991748	0.973362	0.974336	0.992136	0.575032	0.941492	0.9988	0.989036	1	0.999943	0.99585	0.999973	0.98575
rs6508964	0.999817	0.997777	0.999648	0.970158	0.982637	0.970449	0.999412	0.455136	0.962941	0.967987	0.994845	1	1	0.99946	0.984422	0.989615
rs188864339	0.924409	0.793629	0.956498	0.793629	0.793629	0.793629	0.793629	0.793629	0.793629	0.793629	0.793629	0.793629	0.793629	0.950565	0.793629	0.793629
rs10412702	0.983059	0.999794	0.999656	0.966223	0.987365	0.95002	0.949279	0.402632	0.969303	0.998276	0.999636	0.999772	0.999995	0.999899	0.994038	0.999145
rs4803417	0.976499	0.998297	0.994776	0.992235	0.975197	0.987159	0.99563	0.384796	0.972442	0.962561	0.999248	0.999765	0.998477	0.998624	0.999237	0.999872
rs7255374	0.997129	0.999223	0.999961	0.999927	0.999995	0.996085	0.922244	0.999969	0.996211	0.986047	0.8334	0.48848	0.455687	0.998682	0.941554	0.95719
rs434606	1	0.990782	0.999824	0.956348	0.874374	0.999139	0.994487	0.999986	0.990575	0.993832	1	1	0.999774	0.99786	0.999721	0.993896
rs62120870	0.956502	0.899403	0.8818	0.873238	0.89116	0.820984	0.759815	0.733811	0.733811	0.733811	0.733811	0.733811	0.733811	0.831138	0.733811	0.733811
rs17726861	0.956502	0.899403	0.8818	0.873238	0.89116	0.820984	0.759815	0.733811	0.733811	0.733811	0.733811	0.733811	0.733811	0.831138	0.733811	0.733811
rs62120871	0.956502	0.899403	0.8818	0.873238	0.89116	0.820984	0.759815	0.733811	0.733811	0.733811	0.733811	0.733811	0.733811	0.831138	0.733811	0.733811
rs17799942	0.956502	0.899403	0.8818	0.873238	0.89116	0.820984	0.759815	0.733811	0.733811	0.733811	0.733811	0.733811	0.733811	0.831138	0.733811	0.733811
rs4803421	0.956502	0.899403	0.8818	0.873238	0.89116	0.820984	0.759815	0.733811	0.733811	0.733811	0.733811	0.733811	0.733811	0.831138	0.733811	0.733811
rs4802105	0.956502	0.899403	0.8818	0.873238	0.89116	0.820984	0.759815	0.733811	0.733811	0.733811	0.733811	0.733811	0.733811	0.831138	0.733811	0.733811
rs58788920	0.947333	0.91391	0.845095	0.875175	0.886518	0.79949	0.792385	0.739738	0.739738	0.739738	0.739738	0.739738	0.739738	0.865794	0.739738	0.739738
rs58511716	0.996571	0.968317	0.742202	0.786291	0.793449	0.794646	0.871388	0.735455	0.735455	0.735455	0.735455	0.760211	0.735455	0.828028	0.735455	0.735455
rs144280740	0.86311	0.816396	0.849138	0.731321	0.78963	0.779017	0.731321	0.731321	0.731321	0.731321	0.731321	0.845393	0.731321	0.731321	0.731321	0.846923
rs10411012	0.877479	0.790602	0.973119	0.496838	0.456445	0.767699	0.632563	0.645517	0.598737	0.851293	0.81966	0.966729	0.456445	0.873539	0.605242	0.712648

## Sheet: Reactive_model
P-values for Reactive model ('DNA methylation is a consequence of NMR') (FDR corrected p<0.05 highlighted in red)
	cg10742957	cg14206172	cg24068229	cg08551532	cg03807316	cg00478479	cg06399029	cg26441372	cg05508168	cg25923056	cg19493303	cg20630647	cg09274963	cg09848080	cg10564498	cg12722469
rs80277039	0.97497	0.880973	0.973471	0.785491	0.84975	0.999094	0.788392	0.579679	0.99523	0.835073	0.993927	0.855315	0.679638	0.816274	0.705647	0.955419
rs112574820	0.974308	0.950226	0.991686	0.764068	0.680244	0.997051	0.859929	0.509784	0.999311	0.828644	0.992138	0.834295	0.668498	0.908753	0.710467	0.978501
rs56238646	0.795916	0.818108	0.909029	0.105147	0.249168	0.862799	0.986811	0.803869	0.929656	0.959771	0.45922	0.554743	0.576191	0.955234	0.631664	0.897381
rs147500579	0.797174	0.830301	0.940213	0.117497	0.180288	0.866773	0.964783	0.808815	0.933859	0.947687	0.465658	0.556137	0.5732	0.9654	0.641657	0.892929
rs4803313	0.932512	0.898446	0.965751	0.116239	0.164555	0.761781	0.995547	0.804552	0.924384	0.964359	0.458076	0.554678	0.580259	0.956396	0.62453	0.845428
rs145384759	0.967482	0.89132	0.952723	0.109437	0.222766	0.8561	0.957266	0.824273	0.918028	0.890555	0.469904	0.556869	0.568225	0.968437	0.668714	0.924577
rs67393920	0.856696	0.935715	0.976018	0.172276	0.224491	0.783575	0.951778	0.757228	0.92422	0.976918	0.999998	0.999619	0.799636	0.998084	0.772933	0.773525
rs113841557	0.835057	0.935715	0.934226	0.162048	0.356913	0.783575	0.978337	0.757228	0.92422	0.893383	0.999995	0.999915	0.799636	0.965345	0.772933	0.773525
rs68037210	0.840253	0.935715	0.936201	0.162048	0.358365	0.783575	0.975032	0.757228	0.92422	0.95334	0.999228	0.998903	0.799636	0.986777	0.772933	0.773525
rs138418725	0.893642	0.935715	0.96751	0.191438	0.283686	0.783575	0.957979	0.757228	0.92422	0.870773	0.999959	0.999894	0.799636	0.99911	0.772933	0.773525
rs73042686	0.860288	0.935715	0.931182	0.162048	0.26017	0.783575	0.972221	0.757228	0.92422	0.878183	0.999795	0.995949	0.799636	0.965346	0.772933	0.773525
rs181632051	0.849554	0.935715	0.925949	0.165924	0.340149	0.783575	0.971008	0.757228	0.92422	0.870773	0.999673	1	0.799636	0.941075	0.772933	0.773525
rs147054856	0.858865	0.935715	0.960283	0.162048	0.274367	0.783575	0.947802	0.757228	0.92422	0.910749	0.998632	0.978433	0.799636	0.990415	0.772933	0.773525
rs142705727	0.907702	0.953809	0.940929	0.208712	0.425118	0.83445	0.99191	0.595215	0.537359	0.746088	0.904124	0.54994	0.564882	0.914961	0.973246	0.998319
rs56245956	0.884319	0.885466	0.937217	0.208712	0.354223	0.83445	0.987256	0.595215	0.537359	0.746088	0.842413	0.54994	0.564882	0.904803	0.94391	0.951238
rs144523396	0.923626	0.903264	0.912144	0.208712	0.394903	0.83445	0.995354	0.595215	0.537359	0.746088	0.858127	0.54994	0.564882	0.938345	0.963206	0.97649
rs139513643	0.945004	0.958521	0.867976	0.208712	0.396347	0.83445	0.989846	0.595215	0.537359	0.746088	0.941339	0.550412	0.564882	0.9006	0.956612	0.996838
rs149693500	0.9217	0.924328	0.845475	0.208712	0.221212	0.83445	0.996029	0.595215	0.537359	0.746088	0.854888	0.54994	0.564882	0.907096	0.996523	0.996749
rs189347225	0.943023	0.949938	0.940157	0.208712	0.402364	0.83445	0.973926	0.595215	0.537359	0.746088	0.884887	0.54994	0.564882	0.920509	0.997338	0.999812
rs147869937	0.92158	0.939653	0.916861	0.208712	0.338125	0.83445	0.968986	0.595215	0.537359	0.746088	0.842729	0.54994	0.564882	0.891726	0.999599	0.950346
rs144815416	0.897815	0.939674	0.898632	0.208712	0.202952	0.83445	0.972262	0.595215	0.537359	0.746088	0.878739	0.54994	0.564882	0.882071	0.982905	0.982913
rs191070943	0.89047	0.929587	0.949969	0.216495	0.284182	0.83445	0.984478	0.595215	0.537359	0.746088	0.946772	0.54994	0.564882	0.976654	0.981865	0.996183
rs142641416	0.945295	0.950434	0.931657	0.218068	0.326477	0.879472	0.981156	0.551911	0.519978	0.746525	0.729695	0.971819	0.613244	0.932939	0.993661	0.920931
rs112935622	0.850289	0.888929	0.995125	0.999602	0.986849	0.802608	0.96548	0.270933	0.999716	0.795912	0.999757	0.979472	0.997321	0.979833	0.572952	0.573984
rs62107049	0.853926	0.890449	0.991942	0.999844	0.994748	0.902229	0.865595	0.357243	0.960777	0.68567	0.999994	0.976127	0.999729	0.977178	0.619876	0.641315
rs10420988	0.853926	0.890449	0.998694	0.999998	0.994436	0.902229	0.882772	0.334806	0.999949	0.690684	0.999661	0.976127	0.998026	0.966448	0.619876	0.641315
rs62107050	0.853926	0.890449	0.996158	1	0.988612	0.925197	0.865595	0.473115	0.998676	0.691022	0.999815	0.976127	0.998065	0.919589	0.619876	0.641315
rs113855880	0.995214	0.841573	0.992724	0.988217	0.955432	0.873032	0.978209	0.795737	0.591002	0.9983	0.999954	0.999888	0.999095	0.938976	0.585646	0.730365
rs11673605	0.982404	0.841573	0.975776	0.986	0.950834	0.873032	0.842577	0.795737	0.619911	0.999689	0.999852	0.999998	0.999834	0.868344	0.585646	0.730365
rs4803345	0.928482	0.911167	0.945057	0.257132	0.302361	0.744264	0.98223	0.56431	0.698433	0.720236	0.988923	0.999352	0.542173	0.775538	0.931822	0.990819
rs11670896	0.97127	0.887575	0.992409	0.716681	0.841656	0.794243	0.861755	0.915732	0.57602	0.824837	0.998665	0.999876	0.999998	0.881721	0.614159	0.755772
rs73050182	0.941973	0.893295	0.995499	0.750689	0.781704	0.770046	0.861755	0.915732	0.57602	0.750186	0.999301	0.999971	0.999511	0.925498	0.614159	0.755772
rs61733984	0.941973	0.916212	0.946379	0.732461	0.906517	0.770046	0.861755	0.915732	0.57602	0.816086	0.999876	0.999741	1	0.892739	0.614159	0.755772
rs73051885	0.851481	0.918734	0.773964	0.463281	0.523301	0.804081	0.994002	0.84105	0.957811	0.851271	0.999693	0.860864	0.999999	0.944989	0.861093	0.87913
rs55658896	0.851481	0.987577	0.773964	0.463281	0.523301	0.811075	0.96508	0.84105	0.957811	0.851271	0.999983	0.860864	1	0.944989	0.861093	0.87913
rs55736297	0.841269	0.996039	0.787391	0.472852	0.464912	0.920387	0.957037	0.770369	0.955177	0.851805	0.999954	0.8987	0.999998	0.95181	0.851882	0.80283
rs8106578	0.851481	0.969884	0.773964	0.463281	0.523301	0.855754	0.97657	0.84105	0.957811	0.851271	0.999731	0.860864	0.999997	0.944989	0.861093	0.87913
rs7253575	0.886171	0.950636	0.793348	0.476511	0.519257	0.834457	0.965708	0.893485	0.961316	0.788236	0.999927	0.607462	1	0.943129	0.763829	0.875722
rs11673027	0.904396	0.993257	0.777452	0.473823	0.511377	0.82596	0.927671	0.892594	0.962506	0.785249	0.999628	0.600986	0.999978	0.952806	0.722394	0.858392
rs73035918	0.886171	0.994741	0.795817	0.476511	0.519257	0.897479	0.936378	0.893485	0.961316	0.788236	0.999792	0.607462	0.999997	0.943129	0.763829	0.875722
rs73047963	0.988958	0.952607	0.994228	0.487159	0.630724	0.889703	0.998345	0.775303	0.827182	0.97706	0.999993	0.863156	0.997454	0.976862	0.979884	0.935333
rs55815263	0.99673	0.995755	0.961759	0.487159	0.630724	0.852251	0.979682	0.684133	0.799517	0.992891	0.999999	0.863156	0.999933	0.976862	0.958772	0.994484
rs73047967	0.944347	0.981111	0.950396	0.361016	0.57653	0.878242	0.970302	0.614847	0.573322	0.999794	0.999507	0.968473	0.999841	0.892703	0.981684	0.99878
rs2303728	0.933461	0.971739	0.959359	0.492165	0.438613	0.857289	0.962103	0.632843	0.929472	0.985411	0.768327	0.996026	0.997078	0.722865	0.994105	0.99969
rs11667119	0.57411	0.996459	0.918799	0.493905	0.550441	0.878717	0.937862	0.92829	0.962176	0.784133	0.999751	0.564849	0.999987	0.981692	0.789136	0.883525
rs4802080	0.911438	0.896293	0.933008	0.39333	0.631019	0.909565	0.922018	0.686511	0.99994	0.994977	0.998466	0.915136	0.99977	0.854569	0.931322	0.921556
rs55856492	0.57411	0.997521	0.918799	0.493905	0.550441	0.820043	0.99076	0.92829	0.962176	0.784133	0.994077	0.564849	0.999989	0.981692	0.789136	0.883525
rs2246761	0.943155	0.980769	0.995899	0.361016	0.57653	0.9118	0.984932	0.709777	0.573322	0.997337	0.999876	0.968473	0.999917	0.892703	0.997823	0.994669
rs2077407	0.57411	0.995709	0.918799	0.493905	0.550441	0.783428	0.948973	0.92829	0.962176	0.784133	0.976977	0.564849	0.999998	0.981692	0.789136	0.883525
rs4435368	0.57411	0.995516	0.918799	0.493905	0.550441	0.883771	0.997209	0.92829	0.962176	0.784133	0.998411	0.564849	1	0.981692	0.789136	0.883525
rs4624303	0.57411	0.992292	0.918799	0.493905	0.550441	0.882725	0.958101	0.92829	0.962176	0.784133	0.978916	0.564849	0.999998	0.981692	0.789136	0.883525
rs113892385	0.991451	0.996136	0.998255	0.450203	0.514782	0.850556	0.988407	0.673504	0.669691	0.999887	0.99791	0.986276	1	0.780752	0.997205	0.983679
rs62107913	0.987903	0.996136	0.998255	0.456344	0.514782	0.841734	0.975311	0.661693	0.669691	0.999887	0.996451	0.986276	0.999271	0.780752	0.998972	0.950033
rs1051481	0.989482	0.995198	0.998367	0.943657	0.999518	0.985606	0.997225	0.849603	0.631371	0.770371	0.999997	0.557064	1	0.734378	0.999958	0.998006
rs62107917	0.753832	0.965652	0.993957	0.896517	0.999959	0.888751	0.999058	0.900605	0.975286	0.993429	1	0.815692	0.999959	0.919308	0.991179	0.995021
rs34689418	0.855663	0.972294	0.844694	0.667319	0.791549	0.99311	0.613345	0.85804	0.851635	0.875872	0.981052	0.999984	0.99961	0.999988	0.983415	0.991043
rs35735265	0.855663	0.972294	0.844694	0.667319	0.791549	0.99311	0.613345	0.85804	0.851635	0.875872	0.993818	0.999962	0.999957	0.987591	0.99797	0.999931
rs35687546	0.855663	0.972294	0.844694	0.667319	0.791549	0.99311	0.613345	0.85804	0.851635	0.875872	0.978877	0.999967	0.999689	0.999999	0.999667	0.997188
rs34547501	0.878338	0.909553	0.795303	0.682804	0.775448	0.981551	0.890731	0.859799	0.870099	0.842471	0.999344	0.996764	0.99559	0.998905	0.990387	0.996222
rs35625703	0.870805	0.922064	0.777093	0.553035	0.633919	0.935975	0.94817	0.872657	0.870161	0.867042	0.994272	0.999995	0.999456	0.9994	0.999866	0.999941
rs34433534	0.870805	0.922064	0.777093	0.553035	0.633919	0.976116	0.97051	0.872657	0.870161	0.867042	0.996401	0.998842	0.999998	0.997874	0.986054	0.998706
rs34652347	0.881586	0.913422	0.835721	0.940216	0.866638	0.931159	0.962149	0.87619	0.9065	0.813489	0.999339	0.999537	0.99976	0.999675	0.999977	1
rs12982615	0.881586	0.913422	0.835721	0.979231	0.81321	0.949352	0.982104	0.87619	0.9065	0.813489	0.993188	0.999995	1	0.999512	0.997909	1
rs12459415	0.879434	0.912326	0.822872	0.990459	0.743614	0.923052	0.939571	0.778263	0.953164	0.631923	0.991981	0.999727	0.999844	0.999832	0.998796	0.850655
rs11881578	0.881586	0.913422	0.835721	0.915007	0.769525	0.920216	0.969856	0.87619	0.9065	0.813489	0.993287	0.999997	0.999909	0.999596	0.998711	0.999988
rs34605579	0.85868	0.97951	0.885449	0.883318	0.677151	0.991366	0.969033	0.874508	0.887251	0.84639	0.998957	0.999825	0.999847	0.995141	0.995031	0.960283
rs13343945	0.865539	0.924535	0.861632	0.994814	0.568979	0.984119	0.950949	0.836037	0.950813	0.665299	0.991902	0.999101	0.999918	0.999889	0.999333	0.687945
rs12975396	0.85868	0.97951	0.885449	0.859802	0.669939	0.987277	0.970609	0.874508	0.887251	0.84639	0.994503	0.999989	1	0.99994	0.994945	0.998511
rs35172225	0.85868	0.97951	0.885449	0.845376	0.669939	0.992811	0.992384	0.874508	0.887251	0.84639	0.998674	1	0.999997	0.999796	0.998306	0.988174
rs58429803	0.85868	0.97951	0.885449	0.906071	0.669939	0.96077	0.975079	0.874508	0.887251	0.84639	0.991041	0.999319	0.999998	0.99215	0.996684	0.996221
rs7508466	0.865539	0.924535	0.861632	0.987212	0.568979	0.992522	0.983607	0.836037	0.950813	0.665299	0.997786	0.99984	1	0.999945	0.992394	0.687945
rs8104739	0.85868	0.97951	0.885449	0.897613	0.669939	0.971123	0.986965	0.874508	0.887251	0.84639	0.997332	0.999884	0.99996	0.999792	0.999907	0.996395
rs12984927	0.849764	0.867534	0.880135	0.794308	0.752332	0.995019	0.970938	0.870967	0.759546	0.87999	0.998859	1	0.999997	0.996493	0.989786	0.954786
rs7249805	0.881211	0.834043	0.997545	0.941348	0.645678	0.640738	0.846741	0.919595	0.862084	0.882661	0.993712	0.677459	0.998468	0.981453	0.999886	0.999695
rs66599479	0.881211	0.834043	0.996599	0.987384	0.645678	0.640738	0.995242	0.762975	0.862084	0.908244	0.971008	0.677459	1	0.960929	0.999899	0.997487
rs66865752	0.881211	0.834043	0.997249	0.976037	0.645678	0.640738	0.974019	0.928765	0.862084	0.816283	0.991894	0.677459	0.999652	0.979105	0.998142	0.993694
rs66743282	0.8805	0.837633	0.963918	0.999999	0.984219	0.756596	0.983532	0.761119	0.856488	0.910994	0.994426	0.676097	0.999613	0.983951	0.999622	0.996013
rs113273976	0.8805	0.837633	0.929136	0.99981	0.998793	0.846835	0.992135	0.879934	0.856488	0.974715	0.989475	0.676097	0.999076	0.988058	0.99795	0.999107
rs73047051	0.861554	0.955708	0.829334	0.862645	0.953791	0.969298	0.994605	0.97031	0.920867	0.690583	0.926095	0.78975	0.999708	0.999907	0.99989	0.999034
rs11665867	0.822819	0.861075	0.980419	0.939943	0.91714	0.99864	0.91585	0.666194	0.585682	0.833789	0.986517	0.999992	0.999977	0.954453	0.988858	0.992734
rs2279011	0.922455	0.974503	0.950618	0.696392	0.519569	0.933813	0.849165	0.436733	0.850165	0.979495	0.999849	0.961523	0.99992	0.987182	0.999783	0.950171
rs7254192	0.941833	0.923812	0.950618	0.696392	0.519569	0.933813	0.849165	0.436733	0.888547	0.983626	0.999726	0.961523	0.999997	0.970256	0.995712	0.958229
rs11672227	0.903356	0.861075	0.996544	0.979897	0.89468	0.963715	0.985517	0.666194	0.585682	0.887241	0.993089	0.999964	0.999998	0.943838	0.97896	0.999972
rs113322546	0.829077	0.861075	0.97481	0.877173	0.860629	0.959909	0.977687	0.666194	0.585682	0.887084	0.953965	1	0.999924	0.966848	0.98595	0.994734
rs117044563	0.876977	0.956431	0.815101	0.948309	0.860457	0.967478	0.998012	0.970861	0.921686	0.691955	0.978798	0.795315	0.999994	0.999289	0.999989	0.994051
rs77510272	0.922505	0.995833	0.999955	0.997496	0.999997	0.999988	0.726068	0.999995	0.996836	0.851374	1	0.999432	0.929004	0.992418	0.778774	0.769071
rs12973666	0.966495	0.995749	0.950618	0.696392	0.519569	0.933813	0.849165	0.436733	0.93837	0.923491	0.999999	0.961523	0.999895	0.979168	0.995565	0.929254
rs17726276	0.917897	0.990666	0.950618	0.696392	0.519569	0.933813	0.849165	0.436733	0.873977	0.988559	0.999129	0.961523	1	0.915368	0.999568	0.978427
rs34842744	0.997895	0.988322	0.980669	0.601584	0.814833	0.995877	0.992785	0.810798	0.955596	0.918328	0.996616	0.735522	0.897224	0.984089	0.950048	0.999988
rs2604911	0.961558	0.962628	0.988282	0.638527	0.466931	0.996576	0.993832	0.58511	0.975791	0.929677	0.996357	0.907475	0.72711	0.915683	0.998405	0.999999
rs73047068	0.897575	0.861075	0.97545	0.885201	0.950789	0.980999	0.99673	0.666194	0.585682	0.848218	0.994979	0.999804	0.999605	0.979453	0.994825	0.987662
rs2604910	0.961558	0.965084	0.931616	0.638527	0.45789	0.999963	0.998141	0.569867	0.974021	0.931396	0.988463	0.907475	0.696345	0.947177	0.996581	0.999586
rs2604909	0.961558	0.969527	0.966471	0.638527	0.475294	0.999897	0.999907	0.651168	0.993958	0.929677	0.991211	0.907475	0.631726	0.973417	0.994749	0.996077
rs73047073	0.821767	0.861075	0.999356	0.954428	0.892747	0.99407	0.998823	0.666194	0.585682	0.90388	0.998634	0.999885	0.999998	0.998869	0.988281	0.99105
rs73047085	0.830547	0.922371	0.996065	0.700321	0.513461	0.986454	0.981761	0.789659	0.568618	0.650916	0.998783	0.99999	0.999912	0.987022	0.983898	0.97072
rs76403165	0.830547	0.922371	0.985487	0.616741	0.513461	0.963538	0.969306	0.789659	0.568618	0.650916	0.983093	0.999991	0.999921	0.991701	0.99617	0.993052
rs76443752	0.830547	0.922371	0.992007	0.750076	0.513461	0.961136	0.955299	0.789659	0.568618	0.650916	0.999115	0.999552	0.99785	0.978765	0.995553	0.980906
rs73047100	0.830547	0.922371	0.997189	0.586514	0.513461	0.972456	0.995998	0.789659	0.568618	0.650916	0.994531	1	0.999449	0.978765	0.989254	0.989811
rs112646411	0.882206	0.954861	0.982296	0.604968	0.612838	0.935802	0.995288	0.744941	0.651738	0.761649	0.999489	0.999982	0.999999	0.993149	0.997077	0.953984
rs73048915	0.902116	0.940416	0.989918	0.684821	0.702349	0.98611	0.982281	0.842866	0.749674	0.710001	0.993339	0.999939	0.999589	0.999672	0.99321	0.995533
rs113614917	0.902116	0.940416	0.99702	0.684821	0.702349	0.998761	0.999727	0.842866	0.749674	0.710001	0.991979	0.999999	0.999917	0.986463	0.990124	0.9982
rs56041558	0.902116	0.940416	0.999618	0.684821	0.702349	0.991981	0.948921	0.842866	0.749674	0.710001	0.995631	0.998543	0.999941	0.972211	0.999501	0.998327
rs73048925	0.902116	0.940416	0.990844	0.684821	0.702349	0.996434	0.995805	0.842866	0.749674	0.710001	0.997418	0.989482	0.999953	0.999433	0.984694	0.997366
rs112004610	0.902116	0.940416	0.990991	0.684821	0.702349	0.999765	0.960555	0.842866	0.749674	0.710001	0.997567	0.997677	1	0.954601	0.988124	0.998907
rs34950672	0.942675	0.916864	0.955327	0.990131	0.945285	0.547691	0.648726	0.999979	0.931863	0.862132	0.983013	0.883611	0.542661	0.994116	0.995889	0.994366
rs145256949	0.906773	0.925492	0.987841	0.939231	0.882588	0.606949	0.749068	0.625374	0.624314	0.966608	0.996535	0.996818	0.999999	0.949679	0.999999	0.999697
rs7255471	0.951477	0.885746	0.999809	0.973895	0.8907	0.73815	0.621367	0.494763	0.753349	0.989502	0.988399	0.999143	0.999994	0.936175	0.977263	0.989892
rs55978439	0.983302	0.941235	0.99999	0.705595	0.613742	0.599843	0.668485	0.628615	0.772028	0.985336	0.990796	0.999844	1	0.929227	0.986733	0.990902
rs2258380	0.877758	0.984887	0.79603	0.610298	0.579439	0.823669	0.667512	0.4826	0.807028	0.948389	0.997718	0.997213	0.999792	0.920924	0.989777	0.985961
rs144135542	0.983353	0.886815	0.653462	0.395602	0.363264	0.89016	0.923979	0.369762	0.880607	0.967335	0.998378	0.999637	0.999982	0.935551	0.99778	0.987473
rs111822043	0.6733	0.974419	0.909615	0.578506	0.482147	0.804683	0.981348	0.311234	0.603335	0.994947	0.999827	0.95279	0.997321	0.843724	0.994293	0.991002
rs148271756	0.91251	0.906967	0.999064	0.434998	0.841077	0.620842	0.734632	0.555452	0.58031	0.957263	0.947107	0.940162	1	0.883747	0.986559	0.999713
rs112753292	0.99659	0.849095	0.691404	0.592577	0.424215	0.811618	0.807942	0.402384	0.835587	0.93478	0.999935	0.633579	0.633099	0.989095	0.88264	0.847906
rs73048971	0.820826	0.901621	0.684148	0.999662	0.995585	0.985932	0.96198	0.738819	0.671321	0.948453	0.997885	0.999896	0.99939	0.992648	0.954221	0.991534
rs73048976	0.993295	0.933466	0.988616	0.358027	0.340153	0.733651	0.826563	0.355246	0.843448	0.921351	0.998839	0.999613	0.537402	0.963554	0.96285	0.873147
rs12462918	0.904819	0.915785	0.999987	0.737406	0.646752	0.939014	0.810681	0.928266	0.639109	0.98785	0.975294	0.743228	0.998734	0.999583	0.952145	0.594882
rs4079370	0.872471	0.850056	0.924892	0.592091	0.474419	0.773042	0.90778	0.439423	0.902341	0.859627	0.9969	0.788034	0.609009	0.862938	0.979156	0.964159
rs73032311	0.872471	0.850056	0.924892	0.592091	0.474419	0.773042	0.90778	0.493302	0.902341	0.814032	0.994755	0.74836	0.609009	0.859645	0.997118	0.944453
rs73032316	0.872471	0.850056	0.924892	0.592091	0.474419	0.773042	0.90778	0.452362	0.902341	0.845174	0.995855	0.730559	0.609009	0.849883	0.995803	0.966017
rs3815705	0.998917	0.743203	0.933692	1	0.999901	0.966155	0.952489	0.557008	0.852917	0.948238	0.889679	0.611362	0.76156	0.849295	0.97325	0.682869
rs3815706	0.880653	0.764661	0.881714	0.787634	0.75987	0.977879	0.845459	0.394228	0.933506	0.908572	0.996374	0.891545	0.752008	0.863233	0.998064	0.842755
rs66882672	0.992511	0.91375	0.954342	0.496473	0.394439	0.948202	0.990723	0.48651	0.931126	0.983182	0.988202	0.99998	0.997831	0.911053	0.980233	0.984556
rs67808403	0.886602	0.852994	0.904122	0.589094	0.47199	0.773179	0.91746	0.478467	0.895017	0.825027	0.99969	0.615424	0.62991	0.843203	0.95141	0.934459
rs79809963	0.886602	0.852994	0.904122	0.589094	0.47199	0.773179	0.91746	0.345968	0.895017	0.879423	0.998611	0.638217	0.62991	0.802842	0.996648	0.860016
rs76734307	0.886602	0.852994	0.904122	0.589094	0.47199	0.773179	0.91746	0.416999	0.895017	0.898345	0.992928	0.660304	0.62991	0.803473	0.959868	0.890457
rs73032332	0.886602	0.852994	0.904122	0.589094	0.47199	0.773179	0.91746	0.386542	0.895017	0.871023	0.99846	0.658409	0.62991	0.903813	0.986893	0.887423
rs115416981	0.657455	0.630056	0.867331	0.850522	0.972163	0.894748	0.95752	0.371333	0.68373	0.876401	0.999758	0.934869	0.461265	0.957779	0.98104	0.865515
rs111895432	0.681407	0.599719	0.930435	0.827812	0.963647	0.913972	0.905192	0.253146	0.691044	0.874398	0.998566	0.92278	0.461566	0.932017	0.966567	0.930244
rs3875155	0.690426	0.599726	0.930435	0.827812	0.963647	0.843193	0.905192	0.356553	0.691044	0.874398	0.99883	0.951668	0.282222	0.932017	0.95943	0.895029
rs75058934	0.686654	0.606618	0.930435	0.827812	0.963647	0.884834	0.905192	0.477874	0.691044	0.874398	0.998969	0.916113	0.323221	0.932017	0.989175	0.918005
rs79614850	0.691029	0.6052	0.930435	0.827812	0.963647	0.884912	0.905192	0.317557	0.691044	0.874398	0.998663	0.907967	0.268395	0.932017	0.906058	0.913063
rs145402786	0.863598	0.916473	0.595414	0.97928	0.999861	0.849937	0.998382	0.739498	0.51692	0.962813	0.997723	0.999999	0.998665	0.953224	0.997544	0.999844
rs74502074	0.680472	0.599719	0.930435	0.827812	0.963647	0.826348	0.905192	0.375494	0.691044	0.874398	0.991391	0.929437	0.294232	0.932017	0.937151	0.902594
rs113830576	0.669956	0.599719	0.930435	0.827812	0.963647	0.868237	0.905192	0.378882	0.691044	0.874398	0.999974	0.957104	0.323478	0.932017	0.969552	0.928032
rs12611183	0.691387	0.599719	0.930435	0.827812	0.963647	0.860982	0.905192	0.303492	0.691044	0.874398	0.994522	0.90531	0.416345	0.932017	0.988557	0.90516
rs76297159	0.669956	0.608168	0.930435	0.827812	0.963647	0.832503	0.905192	0.332288	0.691044	0.874398	0.991845	0.927578	0.367996	0.932017	0.950891	0.87356
rs12609982	0.670188	0.599719	0.930435	0.827812	0.963647	0.884313	0.905192	0.259861	0.691044	0.874398	0.998305	0.959267	0.231537	0.932017	0.99703	0.953168
rs12608615	0.669956	0.599719	0.930435	0.827812	0.963647	0.826348	0.905192	0.321497	0.691044	0.874398	0.99893	0.939857	0.318427	0.932017	0.969063	0.90754
rs12460054	0.954053	0.792967	0.995799	0.64538	0.901595	0.857061	0.982932	0.295633	0.676386	0.874395	0.999868	0.830637	0.48029	0.90251	0.980134	0.899247
rs17726493	0.734129	0.734095	0.976417	0.949376	0.982138	0.988086	0.907993	0.24483	0.751391	0.925042	0.994333	0.963492	0.288308	0.847123	0.972679	0.970991
rs55790533	0.734129	0.665404	0.976417	0.949376	0.982138	0.988086	0.907993	0.284567	0.751391	0.925042	0.998544	0.958359	0.407452	0.793721	0.989785	0.954191
rs34724660	0.928556	0.887948	0.976232	0.736468	0.871742	0.938094	0.717152	0.494082	0.713061	0.719997	0.999999	0.99685	0.989433	0.95065	0.995911	0.999878
rs78367667	0.923322	0.890028	0.912224	0.796132	0.963372	0.983307	0.75375	0.657202	0.988466	0.999796	1	0.996328	0.56128	0.984562	0.999996	0.999789
rs12461080	0.808073	0.827205	0.873888	0.955771	0.914727	0.770548	0.656138	0.313241	0.847059	0.963732	0.999093	0.987404	0.996432	0.967155	0.995273	0.979967
rs34418474	0.982781	0.99454	0.983425	0.974602	0.969604	0.791392	0.649068	0.302159	0.97443	0.951306	0.999551	0.997759	0.999999	0.998167	0.999902	0.993091
rs12459860	0.982781	0.99454	0.983425	0.974602	0.969604	0.791392	0.649068	0.325646	0.944642	0.974421	0.999968	0.996197	0.999597	0.998167	0.998616	0.990885
rs12459233	0.982781	0.99454	0.983425	0.974602	0.969604	0.791392	0.649068	0.302159	0.990682	0.970975	0.999904	0.999487	0.999935	0.998167	0.988522	0.997302
rs35781447	0.982781	0.99454	0.983425	0.974602	0.969604	0.791392	0.649068	0.302159	0.943245	0.964507	0.999683	0.999701	0.999036	0.998167	0.99931	0.995094
rs12461727	0.706699	0.997228	0.931444	0.922552	0.933306	0.868823	0.761069	0.231522	0.998993	0.995885	0.995843	0.998323	0.997764	0.963653	0.997383	0.984663
rs10407003	0.991677	0.904737	0.88047	0.305611	0.686788	0.861977	0.819067	0.4174	0.896515	0.838153	0.999287	0.997793	0.866676	0.883263	0.999234	0.997543
rs73038475	0.999765	0.999128	0.934297	0.969243	0.897261	0.998653	0.594635	0.884586	0.543335	0.955506	0.999534	0.98922	0.68808	0.975311	0.998925	0.996133
rs11083593	0.977959	0.99181	0.864883	0.711395	0.719318	0.672609	0.99864	0.882199	0.989341	0.990918	0.992345	0.996981	0.999475	0.997251	0.999973	0.999713
rs55811526	0.977959	0.996143	0.864883	0.711395	0.719318	0.672609	0.999133	0.856832	0.97098	0.999422	0.998167	0.999992	0.999993	0.996338	0.999913	0.995512
rs12975479	0.970487	0.921072	0.889112	0.989348	1	0.693432	0.809453	0.986981	0.590236	0.864305	0.591622	0.493767	0.277599	0.953085	0.860803	0.903255
rs10418990	0.978686	0.859952	0.971832	0.910576	0.726868	0.73904	0.928619	0.422694	0.655207	0.774735	0.999083	0.998508	0.99989	0.880593	0.670374	0.829826
rs4802101	0.978686	0.859952	0.971832	0.910576	0.726868	0.73904	0.902464	0.477251	0.655207	0.774735	0.999625	0.998363	0.999885	0.880593	0.670374	0.860936
rs2014141	0.978686	0.859952	0.971832	0.910576	0.726868	0.73904	0.942611	0.531332	0.655207	0.774735	0.97139	1	0.999999	0.880593	0.670374	0.913085
rs6508964	0.978686	0.859952	0.971832	0.910576	0.726868	0.73904	0.895352	0.49178	0.655207	0.774735	0.997434	0.998239	0.999682	0.880593	0.670374	0.938731
rs188864339	0.927073	0.995558	0.956498	0.86519	0.83367	0.998866	0.787408	0.999995	0.99997	0.982054	0.971671	0.992392	0.904446	0.950565	0.864826	0.999429
rs10412702	0.977415	0.859623	0.96287	0.903639	0.720197	0.751034	0.927738	0.529839	0.625016	0.735631	0.999469	0.999862	0.99998	0.866542	0.663953	0.856187
rs4803417	0.977415	0.859623	0.96287	0.903639	0.720197	0.751034	0.911069	0.571288	0.625016	0.735631	0.99992	0.999858	0.999897	0.866542	0.663953	0.920681
rs7255374	0.902096	0.762655	0.91481	0.973378	0.85651	0.835808	0.702323	0.698298	0.999755	0.76477	0.783274	0.382037	0.510002	0.86983	0.977355	0.95719
rs434606	0.870985	0.863732	0.979527	0.673821	0.580687	0.949202	0.807972	0.999859	0.998202	0.916274	0.636089	0.99854	0.999508	0.997122	0.549121	0.990938
rs62120870	0.956502	0.899403	0.8818	0.864494	0.870663	0.804577	0.766169	0.993854	0.996158	0.97931	0.698084	0.991922	0.999784	0.996579	0.724338	0.964193
rs17726861	0.956502	0.899403	0.8818	0.864494	0.870663	0.804577	0.766169	0.994428	0.999439	0.984993	0.698084	0.970704	0.999974	0.994958	0.704933	0.976696
rs62120871	0.956502	0.899403	0.8818	0.864494	0.870663	0.804577	0.766169	0.999793	0.971411	0.999885	0.698084	0.989723	0.999979	0.999658	0.704933	0.990279
rs17799942	0.956502	0.938975	0.8818	0.864494	0.870663	0.804577	0.766169	0.999843	0.997254	0.999432	0.698084	0.999824	0.999989	0.999933	0.704933	0.994097
rs4803421	0.956502	0.956066	0.8818	0.864494	0.870663	0.804577	0.766169	0.99989	0.995397	0.986826	0.698084	0.95757	0.999998	0.982117	0.704933	0.987211
rs4802105	0.956502	0.899403	0.8818	0.864494	0.870663	0.804577	0.766169	0.999099	0.991948	0.987525	0.698084	0.988414	0.999784	0.980037	0.704933	0.952789
rs58788920	0.96702	0.99952	0.845095	0.873142	0.870079	0.775099	0.800118	0.972316	0.987271	0.992401	0.702637	0.996296	0.99954	0.997039	0.995664	0.994415
rs58511716	0.996571	0.968317	0.742202	0.803965	0.790531	0.772573	0.879779	0.998935	0.998784	0.9927	0.689583	0.99571	0.999756	0.999054	0.991996	0.996551
rs144280740	0.99753	0.816396	0.849138	0.750326	0.798655	0.757414	0.730118	0.999821	0.976908	0.982287	0.973145	0.998005	0.999703	0.990706	0.998996	0.996607
rs10411012	0.999202	0.790602	0.998842	0.999157	0.81479	0.709812	0.632563	0.487839	0.96325	0.80044	0.820632	0.922655	0.764304	0.558012	0.793868	0.947005

## Sheet: Causal_Call
CausalCall based on the p-values obtained from Causal and Reactive models (causal calls highlighted in red)
	cg10742957	cg14206172	cg24068229	cg08551532	cg03807316	cg00478479	cg06399029	cg26441372	cg05508168	cg25923056	cg19493303	cg20630647	cg09274963	cg09848080	cg10564498	cg12722469
rs80277039	3	3	3	3	3	3	3	3	3	3	3	3	3	3	3	3
rs112574820	3	3	3	3	3	3	3	3	3	3	3	3	3	3	3	3
rs56238646	3	3	3	1	3	3	3	3	3	3	3	3	3	3	3	3
rs147500579	3	3	3	1	3	3	3	3	3	3	3	3	3	3	3	3
rs4803313	3	3	3	3	3	3	3	3	3	3	3	3	3	3	3	3
rs145384759	3	3	3	1	3	3	3	3	3	3	3	3	3	3	3	3
rs67393920	3	3	3	1	3	3	3	3	3	3	3	3	3	3	3	3
rs113841557	3	3	3	3	3	3	3	3	3	3	3	3	3	3	3	3
rs68037210	3	3	3	3	3	3	3	3	3	3	3	3	3	3	3	3
rs138418725	3	3	3	1	3	3	3	3	3	3	3	3	3	3	3	3
rs73042686	3	3	3	3	3	3	3	3	3	3	3	3	3	3	3	3
rs181632051	3	3	3	3	3	3	3	3	3	3	3	3	3	3	3	3
rs147054856	3	3	3	1	3	3	3	3	3	3	3	3	3	3	3	3
rs142705727	3	3	3	3	3	3	3	3	3	3	3	3	3	3	3	3
rs56245956	3	3	3	3	3	3	3	3	3	3	3	3	3	3	3	3
rs144523396	3	3	3	3	3	3	3	3	3	3	3	3	3	3	3	3
rs139513643	3	3	3	3	3	3	3	3	3	3	3	3	3	3	3	3
rs149693500	3	3	3	1	3	3	3	3	3	3	3	3	3	3	3	3
rs189347225	3	3	3	3	3	3	3	3	3	3	3	3	3	3	3	3
rs147869937	3	3	3	1	3	3	3	3	3	3	3	3	3	3	3	3
rs144815416	3	3	3	3	3	3	3	3	3	3	3	3	3	3	3	3
rs191070943	3	3	3	3	3	3	3	3	3	3	3	3	3	3	3	3
rs142641416	3	3	3	1	3	3	3	3	3	3	3	3	3	3	3	3
rs112935622	3	3	3	3	3	3	3	3	3	3	3	3	3	3	3	3
rs62107049	3	3	3	3	3	3	3	3	3	3	3	3	3	3	3	3
rs10420988	3	3	3	3	3	3	3	3	3	3	3	3	3	3	3	3
rs62107050	3	3	3	3	3	3	3	3	3	3	3	3	3	3	3	3
rs113855880	3	3	3	3	3	3	3	3	3	3	3	3	3	3	3	3
rs11673605	3	3	3	3	3	3	3	3	3	3	3	3	3	3	3	3
rs4803345	3	3	3	3	3	3	3	3	3	3	3	3	3	3	3	3
rs11670896	3	3	3	3	3	3	3	3	3	3	3	3	3	3	3	3
rs73050182	3	3	3	3	3	3	3	3	3	3	3	3	3	3	3	3
rs61733984	3	3	3	3	3	3	3	3	3	3	3	3	3	3	3	3
rs73051885	3	3	3	3	3	3	3	3	3	3	3	3	3	3	3	3
rs55658896	3	3	3	3	3	3	3	3	3	3	3	3	3	3	3	3
rs55736297	3	3	3	3	3	3	3	3	3	3	3	3	3	3	3	3
rs8106578	3	3	3	3	3	3	3	3	3	3	3	3	3	3	3	3
rs7253575	3	3	3	3	3	3	3	3	3	3	3	3	3	3	3	3
rs11673027	3	3	3	3	3	3	3	3	3	3	3	3	3	3	3	3
rs73035918	3	3	3	3	3	3	3	3	3	3	3	3	3	3	3	3
rs73047963	3	3	3	3	3	3	3	3	3	3	3	3	3	3	3	3
rs55815263	3	3	3	3	3	3	3	3	3	3	3	3	3	3	3	3
rs73047967	3	3	3	3	3	3	3	3	3	3	3	3	3	3	3	3
rs2303728	3	3	3	3	3	3	3	3	3	3	3	3	3	3	3	3
rs11667119	3	3	3	3	3	3	3	3	3	3	3	3	3	3	3	3
rs4802080	3	3	3	3	3	3	3	3	3	3	3	3	3	3	3	3
rs55856492	3	3	3	3	3	3	3	3	3	3	3	3	3	3	3	3
rs2246761	3	3	3	3	3	3	3	3	3	3	3	3	3	3	3	3
rs2077407	3	3	3	3	3	3	3	3	3	3	3	3	3	3	3	3
rs4435368	3	3	3	3	3	3	3	3	3	3	3	3	3	3	3	3
rs4624303	3	3	3	3	3	3	3	3	3	3	3	3	3	3	3	3
rs113892385	3	3	3	3	3	3	3	3	3	3	3	3	3	3	3	3
rs62107913	3	3	3	3	3	3	3	3	3	3	3	3	3	3	3	3
rs1051481	3	3	3	3	3	3	3	3	3	3	3	3	3	3	3	3
rs62107917	3	3	3	3	3	3	3	3	3	3	3	3	3	3	3	3
rs34689418	3	3	3	3	3	3	3	3	3	3	3	3	3	3	3	3
rs35735265	3	3	3	3	3	3	3	3	3	3	3	3	3	3	3	3
rs35687546	3	3	3	3	3	3	3	3	3	3	3	3	3	3	3	3
rs34547501	3	3	3	3	3	3	3	3	3	3	3	3	3	3	3	3
rs35625703	3	3	3	3	3	3	3	3	3	3	3	3	3	3	3	3
rs34433534	3	3	3	3	3	3	3	3	3	3	3	3	3	3	3	3
rs34652347	3	3	3	3	3	3	3	3	3	3	3	3	3	3	3	3
rs12982615	3	3	3	3	3	3	3	3	3	3	3	3	3	3	3	3
rs12459415	3	3	3	3	3	3	3	3	3	3	3	3	3	3	3	3
rs11881578	3	3	3	3	3	3	3	3	3	3	3	3	3	3	3	3
rs34605579	3	3	3	3	3	3	3	3	3	3	3	3	3	3	3	3
rs13343945	3	3	3	3	3	3	3	3	3	3	3	3	3	3	3	3
rs12975396	3	3	3	3	3	3	3	3	3	3	3	3	3	3	3	3
rs35172225	3	3	3	3	3	3	3	3	3	3	3	3	3	3	3	3
rs58429803	3	3	3	3	3	3	3	3	3	3	3	3	3	3	3	3
rs7508466	3	3	3	3	3	3	3	3	3	3	3	3	3	3	3	3
rs8104739	3	3	3	3	3	3	3	3	3	3	3	3	3	3	3	3
rs12984927	3	3	3	3	3	3	3	3	3	3	3	3	3	3	3	3
rs7249805	3	3	3	3	3	3	3	3	3	3	3	3	3	3	3	3
rs66599479	3	3	3	3	3	3	3	3	3	3	3	3	3	3	3	3
rs66865752	3	3	3	3	3	3	3	3	3	3	3	3	3	3	3	3
rs66743282	3	3	3	3	3	3	3	3	3	3	3	3	3	3	3	3
rs113273976	3	3	3	3	3	3	3	3	3	3	3	3	3	3	3	3
rs73047051	3	3	3	3	3	3	3	3	3	3	3	3	3	3	3	3
rs11665867	3	3	3	3	3	3	3	3	3	3	3	3	3	3	3	3
rs2279011	3	3	3	3	3	3	3	3	3	3	3	3	3	3	3	3
rs7254192	3	3	3	3	3	3	3	3	3	3	3	3	3	3	3	3
rs11672227	3	3	3	3	3	3	3	3	3	3	3	3	3	3	3	3
rs113322546	3	3	3	3	3	3	3	3	3	3	3	3	3	3	3	3
rs117044563	3	3	3	3	3	3	3	3	3	3	3	3	3	3	3	3
rs77510272	3	3	3	3	3	3	3	3	3	3	3	3	3	3	3	3
rs12973666	3	3	3	3	3	3	3	3	3	3	3	3	3	3	3	3
rs17726276	3	3	3	3	3	3	3	3	3	3	3	3	3	3	3	3
rs34842744	3	3	3	3	3	3	3	3	3	3	3	3	3	3	3	3
rs2604911	3	3	3	3	3	3	3	3	3	3	3	3	3	3	3	3
rs73047068	3	3	3	3	3	3	3	3	3	3	3	3	3	3	3	3
rs2604910	3	3	3	3	3	3	3	3	3	3	3	3	3	3	3	3
rs2604909	3	3	3	3	3	3	3	3	3	3	3	3	3	3	3	3
rs73047073	3	3	3	3	3	3	3	3	3	3	3	3	3	3	3	3
rs73047085	3	3	3	3	3	3	3	3	3	3	3	3	3	3	3	3
rs76403165	3	3	3	3	3	3	3	3	3	3	3	3	3	3	3	3
rs76443752	3	3	3	3	3	3	3	3	3	3	3	3	3	3	3	3
rs73047100	3	3	3	3	3	3	3	3	3	3	3	3	3	3	3	3
rs112646411	3	3	3	3	3	3	3	3	3	3	3	3	3	3	3	3
rs73048915	3	3	3	3	3	3	3	3	3	3	3	3	3	3	3	3
rs113614917	3	3	3	3	3	3	3	3	3	3	3	3	3	3	3	3
rs56041558	3	3	3	3	3	3	3	3	3	3	3	3	3	3	3	3
rs73048925	3	3	3	3	3	3	3	3	3	3	3	3	3	3	3	3
rs112004610	3	3	3	3	3	3	3	3	3	3	3	3	3	3	3	3
rs34950672	3	3	3	3	3	3	3	3	3	3	3	3	3	3	3	3
rs145256949	3	3	3	3	3	3	3	3	3	3	3	3	3	3	3	3
rs7255471	3	3	3	3	3	3	3	3	3	3	3	3	3	3	3	3
rs55978439	3	3	3	3	3	3	3	3	3	3	3	3	3	3	3	3
rs2258380	3	3	3	3	3	3	3	3	3	3	3	3	3	3	3	3
rs144135542	3	3	3	3	3	3	3	3	3	3	3	3	3	3	3	3
rs111822043	3	3	3	3	3	3	3	3	3	3	3	3	3	3	3	3
rs148271756	3	3	3	3	3	3	3	3	3	3	3	3	3	3	3	3
rs112753292	3	3	3	3	3	3	3	3	3	3	3	3	3	3	3	3
rs73048971	3	3	3	3	3	3	3	3	3	3	3	3	3	3	3	3
rs73048976	3	3	3	3	3	3	3	3	3	3	3	3	3	3	3	3
rs12462918	3	3	3	3	3	3	3	3	3	3	3	3	3	3	3	3
rs4079370	3	3	3	3	3	3	3	3	3	3	3	3	3	3	3	3
rs73032311	3	3	3	3	3	3	3	3	3	3	3	3	3	3	3	3
rs73032316	3	3	3	3	3	3	3	3	3	3	3	3	3	3	3	3
rs3815705	3	3	3	3	3	3	3	3	3	3	3	3	3	3	3	3
rs3815706	3	3	3	3	3	3	3	3	3	3	3	3	3	3	3	3
rs66882672	3	3	3	3	3	3	3	3	3	3	3	3	3	3	3	3
rs67808403	3	3	3	3	3	3	3	3	3	3	3	3	3	3	3	3
rs79809963	3	3	3	3	3	3	3	3	3	3	3	3	3	3	3	3
rs76734307	3	3	3	3	3	3	3	3	3	3	3	3	3	3	3	3
rs73032332	3	3	3	3	3	3	3	3	3	3	3	3	3	3	3	3
rs115416981	3	3	3	3	3	3	3	3	3	3	3	3	3	3	3	3
rs111895432	3	3	3	3	3	3	3	3	3	3	3	3	3	3	3	3
rs3875155	3	3	3	3	3	3	3	3	3	3	3	3	3	3	3	3
rs75058934	3	3	3	3	3	3	3	3	3	3	3	3	3	3	3	3
rs79614850	3	3	3	3	3	3	3	3	3	3	3	3	3	3	3	3
rs145402786	3	3	3	3	3	3	3	3	3	3	3	3	3	3	3	3
rs74502074	3	3	3	3	3	3	3	3	3	3	3	3	3	3	3	3
rs113830576	3	3	3	3	3	3	3	3	3	3	3	3	3	3	3	3
rs12611183	3	3	3	3	3	3	3	3	3	3	3	3	3	3	3	3
rs76297159	3	3	3	3	3	3	3	3	3	3	3	3	3	3	3	3
rs12609982	3	3	3	3	3	3	3	3	3	3	3	3	3	3	3	3
rs12608615	3	3	3	3	3	3	3	3	3	3	3	3	3	3	3	3
rs12460054	3	3	3	3	3	3	3	3	3	3	3	3	3	3	3	3
rs17726493	3	3	3	3	3	3	3	3	3	3	3	3	3	3	3	3
rs55790533	3	3	3	3	3	3	3	3	3	3	3	3	3	3	3	3
rs34724660	3	3	3	3	3	3	3	3	3	3	3	3	3	3	3	3
rs78367667	3	3	3	3	3	3	3	3	3	3	3	3	3	3	3	3
rs12461080	3	3	3	3	3	3	3	3	3	3	3	3	3	3	3	3
rs34418474	3	3	3	3	3	3	3	3	3	3	3	3	3	3	3	3
rs12459860	3	3	3	3	3	3	3	3	3	3	3	3	3	3	3	3
rs12459233	3	3	3	3	3	3	3	3	3	3	3	3	3	3	3	3
rs35781447	3	3	3	3	3	3	3	3	3	3	3	3	3	3	3	3
rs12461727	3	3	3	3	3	3	3	3	3	3	3	3	3	3	3	3
rs10407003	3	3	3	3	3	3	3	3	3	3	3	3	3	3	3	3
rs73038475	3	3	3	3	3	3	3	3	3	3	3	3	3	3	3	3
rs11083593	3	3	3	3	3	3	3	3	3	3	3	3	3	3	3	3
rs55811526	3	3	3	3	3	3	3	3	3	3	3	3	3	3	3	3
rs12975479	3	3	3	3	3	3	3	3	3	3	3	3	3	3	3	3
rs10418990	3	3	3	3	3	3	3	3	3	3	3	3	3	3	3	3
rs4802101	3	3	3	3	3	3	3	3	3	3	3	3	3	3	3	3
rs2014141	3	3	3	3	3	3	3	3	3	3	3	3	3	3	3	3
rs6508964	3	3	3	3	3	3	3	3	3	3	3	3	3	3	3	3
rs188864339	3	3	3	3	3	3	3	3	3	3	3	3	3	3	3	3
rs10412702	3	3	3	3	3	3	3	3	3	3	3	3	3	3	3	3
rs4803417	3	3	3	3	3	3	3	3	3	3	3	3	3	3	3	3
rs7255374	3	3	3	3	3	3	3	3	3	3	3	3	3	3	3	3
rs434606	3	3	3	3	3	3	3	3	3	3	3	3	3	3	3	3
rs62120870	3	3	3	3	3	3	3	3	3	3	3	3	3	3	3	3
rs17726861	3	3	3	3	3	3	3	3	3	3	3	3	3	3	3	3
rs62120871	3	3	3	3	3	3	3	3	3	3	3	3	3	3	3	3
rs17799942	3	3	3	3	3	3	3	3	3	3	3	3	3	3	3	3
rs4803421	3	3	3	3	3	3	3	3	3	3	3	3	3	3	3	3
rs4802105	3	3	3	3	3	3	3	3	3	3	3	3	3	3	3	3
rs58788920	3	3	3	3	3	3	3	3	3	3	3	3	3	3	3	3
rs58511716	3	3	3	3	3	3	3	3	3	3	3	3	3	3	3	3
rs144280740	3	3	3	3	3	3	3	3	3	3	3	3	3	3	3	3
rs10411012	3	3	3	3	3	3	3	3	3	3	3	3	3	3	3	3
